# Supplementary material for: 4-Amino-N-(3-meth­oxy­pyrazin-2-yl)benzene­sulfonamide
Source: Acta Crystallogr Sect E Struct Rep Online. 2010 Sep 30;66(Pt 10):o2663. doi: 10.1107/S1600536810038158 (PMC2983257; doi:10.1107/S1600536810038158)
Supplement: Supplementary file 1 [file e-66-o2663-sup1.cif]

##############################################################################
###                                                                        ###
###        Electronic paper (Acta Crystallographica Section E)             ###
###                                                                        ###
##############################################################################
#                                                                            #
# This CIF contains the data in a paper accepted for publication in Acta     #
# Crystallographica Section E. It conforms to the requirements of Notes      #
# for Authors for Section E, and has been peer reviewed under the auspices   #
# of the IUCr Commission on Journals.                                        #
#                                                                            #
# Full details of the Crystallographic Information File format               #
# are given in the paper "The Crystallographic Information File (CIF):       #
# a New Standard Archive File for Crystallography" by S. R. Hall, F. H.      #
# Allen and I. D. Brown [Acta Cryst. (1991), A47, 655-685].                  #
#                                                                            #
# The current version of the core CIF dictionary is obtainable from          #
# ftp://ftp.iucr.org/pub/cif_core.dic. The current version number is 2.4.    #
#                                                                            #
# Software is freely available for graphical display of the structure(s) in  #
# this CIF.  For information consult the CIF home page http://www.iucr.org/  #
# cif/home.html                                                              #
#                                                                            #
# This file may be used for bona fide research purposes within the           #
# scientific community so long as proper attribution is given to the journal # 
# article from which it was obtained.                                        #
#                                                                            #
##############################################################################
                                             
data_global
_audit_creation_method     'from SHELXL97 CIF and CCDC enCIFer-template'
_journal_date_recd_electronic     2010-09-09
_journal_date_accepted     2010-09-24
_journal_name_full     'Acta Crystallographica, Section E'
_journal_year     2010
_journal_volume     66
_journal_issue     10
_journal_page_first     o2663
_journal_page_last     o2663
_journal_paper_category     QO
_journal_coeditor_code     FL2318
_publ_contact_author_name     'Prof. Massimo Di Vaira'
_publ_contact_author_address
;
Dipartimento di Chimica
Universit\'a di Firenze
Via della Lastruccia 3
I-50019 Sesto Fiorentino
Firenze
Italy
;
_publ_contact_author_email     'massimo.divaira@unifi.it'
_publ_contact_author_phone     '+039 (0)55 4573278'
_publ_section_title
;
4-Amino-<i>N</i>-(3-methoxypyrazin-2-yl)benzenesulfonamide
;
loop_
    _publ_author_name
    _publ_author_footnote
    _publ_author_address
    'Bruni, Bruno' .
;
Dipartimento di Scienze Farmaceutiche
Universit\'a di Firenze
Via U. Schiff 6
I-50019 Sesto Fiorentino
Firenze, Italy
;
    'Coran, Silvia A.' .
;
Dipartimento di Scienze Farmaceutiche
Universit\'a di Firenze
Via U. Schiff 6
I-50019 Sesto Fiorentino
Firenze, Italy
;
    'Bartolucci, Gianluca' .
;
Dipartimento di Scienze Farmaceutiche
Universit\'a di Firenze
Via U. Schiff 6
I-50019 Sesto Fiorentino
Firenze, Italy
;
    'Di Vaira, Massimo' .
;
Dipartimento di Chimica
Universit\'a di Firenze
Via della Lastruccia 3
I-50019 Sesto Fiorentino
Firenze, Italy
;
data_I
_audit_creation_method     SHELXL-97
_chemical_name_systematic
;
4-Amino-<i>N</i>-(3-methoxypyrazin-2-yl)benzenesulfonamide
;
_chemical_name_common     ?
_chemical_formula_moiety     'C11 H12 N4 O3 S'
_chemical_formula_sum     'C11 H12 N4 O3 S'
_chemical_formula_iupac     'C11 H12 N4 O3 S'
_chemical_formula_weight     280.31
_chemical_melting_point     ?
_symmetry_cell_setting     orthorhombic
_symmetry_space_group_name_H-M     'P b c a'
_symmetry_space_group_name_Hall     '-P 2ac 2ab'
loop_
    _symmetry_equiv_pos_as_xyz
    'x, y, z'
    '-x+1/2, -y, z+1/2'
    'x+1/2, -y+1/2, -z'
    '-x, y+1/2, -z+1/2'
    '-x, -y, -z'
    'x-1/2, y, -z-1/2'
    '-x-1/2, y-1/2, z'
    'x, -y-1/2, z-1/2'
_cell_length_a     10.7589(2)
_cell_length_b     9.5652(2)
_cell_length_c     24.5586(4)
_cell_angle_alpha     90.00
_cell_angle_beta     90.00
_cell_angle_gamma     90.00
_cell_volume     2527.35(8)
_cell_formula_units_Z     8
_cell_measurement_reflns_used     4106
_cell_measurement_theta_min     4.48
_cell_measurement_theta_max     71.10
_cell_measurement_temperature     150(2)
_exptl_crystal_description     'elongated prism'
_exptl_crystal_colour     colourless
_exptl_crystal_size_max     0.60
_exptl_crystal_size_mid     0.10
_exptl_crystal_size_min     0.10
_exptl_crystal_density_diffrn     1.473
_exptl_crystal_density_meas     ?
_exptl_crystal_density_method     'not measured'
_exptl_crystal_F_000     1168
_exptl_absorpt_coefficient_mu     2.396
_exptl_absorpt_correction_type     multi-scan
_exptl_absorpt_process_details     '(ABSPACK; Oxford Diffraction, 2006)'
_exptl_absorpt_correction_T_min     0.477
_exptl_absorpt_correction_T_max     1.000
_exptl_special_details
;
;
_diffrn_ambient_temperature     150(2)
_diffrn_radiation_type     CuK\a
_diffrn_radiation_wavelength     1.54180
_diffrn_radiation_source     'fine-focus sealed tube'
_diffrn_radiation_monochromator     'Oxford Diffraction, Enhance ULTRA assembly'
_diffrn_measurement_device_type     'Oxford Diffraction Xcalibur PX Ultra CCD'
_diffrn_measurement_method     \w
_diffrn_detector_area_resol_mean     8.1241
_diffrn_reflns_number     5771
_diffrn_reflns_av_R_equivalents     0.0156
_diffrn_reflns_av_sigmaI/netI     0.0155
_diffrn_reflns_theta_min     5.47
_diffrn_reflns_theta_max     71.21
_diffrn_reflns_theta_full     71.21
_diffrn_measured_fraction_theta_max     0.971
_diffrn_measured_fraction_theta_full     0.971
_diffrn_reflns_limit_h_min     -8
_diffrn_reflns_limit_h_max     12
_diffrn_reflns_limit_k_min     -7
_diffrn_reflns_limit_k_max     11
_diffrn_reflns_limit_l_min     -28
_diffrn_reflns_limit_l_max     29
_diffrn_standards_number     0
_diffrn_standards_interval_count     ?
_diffrn_standards_interval_time     ?
_diffrn_standards_decay_%     ?
_refine_special_details
;
Refinement of <i>F</i>^2^ against ALL reflections. The weighted <i>R</i>-factor
<i>wR</i> and goodness of fit <i>S</i> are based on <i>F</i>^2^, conventional
<i>R</i>-factors <i>R</i> are based on <i>F</i>, with <i>F</i> set to zero for
negative <i>F</i>^2^. The threshold expression of <i>F</i>^2^ >
2\s(<i>F</i>^2^) is used only for calculating <i>R</i>-factors(gt) <i>etc</i>.
and is not relevant to the choice of reflections for refinement.
<i>R</i>-factors based on <i>F</i>^2^ are statistically about twice as large
as those based on <i>F</i>, and <i>R</i>- factors based on ALL data will be
even larger.
;
_reflns_number_total     2373
_reflns_number_gt     2103
_reflns_threshold_expression     I>2\s(I)
_refine_ls_structure_factor_coef     Fsqd
_refine_ls_matrix_type     full
_refine_ls_R_factor_all     0.0371
_refine_ls_R_factor_gt     0.0318
_refine_ls_wR_factor_gt     0.0888
_refine_ls_wR_factor_ref     0.1025
_refine_ls_goodness_of_fit_ref     1.140
_refine_ls_restrained_S_all     1.140
_refine_ls_number_reflns     2373
_refine_ls_number_parameters     184
_refine_ls_number_restraints     0
_refine_ls_hydrogen_treatment     mixed
_refine_ls_weighting_scheme     calc
_refine_ls_weighting_details
         'calc w=1/[\s^2^(Fo^2^)+(0.0536P)^2^+1.4166P] where P=(Fo^2^+2Fc^2^)/3'
_atom_sites_solution_hydrogens     geom
_atom_sites_solution_primary     direct
_atom_sites_solution_secondary     difmap
_refine_ls_shift/su_max     0.001
_refine_ls_shift/su_mean     0.000
_refine_diff_density_max     0.286
_refine_diff_density_min     -0.406
_refine_ls_extinction_method     'SHELXL97 (Sheldrick, 2008)'
_refine_ls_extinction_coef     0.00110(16)
_refine_ls_extinction_expression
                                  'Fc^*^=kFc[1+0.001xFc^2^\l^3^/sin(2\q)]^-1/4^'
loop_
    _atom_type_symbol
    _atom_type_description
    _atom_type_scat_dispersion_real
    _atom_type_scat_dispersion_imag
    _atom_type_scat_source
    'C' 'C' 0.0181 0.0091
                         'International Tables Vol C Tables 4.2.6.8 and 6.1.1.4'
    'H' 'H' 0.0000 0.0000
                         'International Tables Vol C Tables 4.2.6.8 and 6.1.1.4'
    'N' 'N' 0.0311 0.0180
                         'International Tables Vol C Tables 4.2.6.8 and 6.1.1.4'
    'O' 'O' 0.0492 0.0322
                         'International Tables Vol C Tables 4.2.6.8 and 6.1.1.4'
    'S' 'S' 0.3331 0.5567
                         'International Tables Vol C Tables 4.2.6.8 and 6.1.1.4'
_computing_data_collection     'CrysAlis Pro CCD (Oxford Diffraction, 2006)'
_computing_cell_refinement     'CrysAlis Pro CCD (Oxford Diffraction, 2006)'
_computing_data_reduction     'CrysAlis Pro RED (Oxford Diffraction, 2006)'
_computing_structure_solution     'SIR2004 (Burla <i>et al.</i>, 2005)'
_computing_structure_refinement     'SHELXL97 (Sheldrick, 2008)'
_computing_molecular_graphics
                              'ORTEP-3 (Farrugia, 1997) and PLATON (Spek, 2009)'
_computing_publication_material
 'SHELXL97 (Sheldrick, 2008), WinGX (Farrugia, 1999) and PARST (Nardelli, 1995)'
loop_
    _atom_site_type_symbol
    _atom_site_label
    _atom_site_fract_x
    _atom_site_fract_y
    _atom_site_fract_z
    _atom_site_U_iso_or_equiv
    _atom_site_adp_type
    _atom_site_calc_flag
    _atom_site_refinement_flags
    _atom_site_occupancy
    _atom_site_disorder_assembly
    _atom_site_disorder_group
    S S 0.45913(4) 0.21136(4) 0.376497(16) 0.01994(17) Uani d . 1 . .
    O O1 0.59274(13) 0.21818(13) 0.37730(5) 0.0254(3) Uani d . 1 . .
    O O2 0.40093(12) 0.07918(13) 0.38690(5) 0.0263(3) Uani d . 1 . .
    N N3 0.40614(15) 0.31297(15) 0.42568(6) 0.0221(3) Uani d . 1 . .
    H H3N 0.340(2) 0.283(2) 0.4404(9) 0.026 Uiso d . 1 . .
    C C1 0.42548(17) 0.45781(18) 0.42714(7) 0.0217(4) Uani d . 1 . .
    C C2 0.34037(17) 0.53944(18) 0.45771(7) 0.0214(4) Uani d . 1 . .
    N N1 0.34155(15) 0.67589(16) 0.45622(6) 0.0258(4) Uani d . 1 . .
    C C3 0.43419(19) 0.7358(2) 0.42669(8) 0.0299(4) Uani d . 1 . .
    H H3 0.4377 0.8347 0.4239 0.036 Uiso calc R 1 . .
    C C4 0.52204(19) 0.6575(2) 0.40095(9) 0.0321(5) Uani d . 1 . .
    H H4 0.5885 0.7035 0.3828 0.039 Uiso calc R 1 . .
    N N2 0.51757(14) 0.51529(17) 0.40040(7) 0.0272(4) Uani d . 1 . .
    O O3 0.25850(12) 0.46696(12) 0.48767(5) 0.0255(3) Uani d . 1 . .
    C C5 0.1764(2) 0.5454(2) 0.52249(8) 0.0326(5) Uani d . 1 . .
    H H51 0.1171(12) 0.5941(15) 0.5008(3) 0.049 Uiso calc R 1 . .
    H H52 0.2235(7) 0.6108(14) 0.5432(5) 0.049 Uiso calc R 1 . .
    H H53 0.1343(12) 0.4832(9) 0.5465(5) 0.049 Uiso calc R 1 . .
    C C6 0.40661(16) 0.27630(17) 0.31414(7) 0.0209(4) Uani d . 1 . .
    C C7 0.47006(16) 0.3858(2) 0.28819(8) 0.0242(4) Uani d . 1 . .
    H H7 0.5409 0.4267 0.3049 0.029 Uiso calc R 1 . .
    C C8 0.42941(17) 0.43368(19) 0.23848(7) 0.0252(4) Uani d . 1 . .
    H H8 0.4723 0.5083 0.2212 0.030 Uiso calc R 1 . .
    C C9 0.32573(16) 0.37426(18) 0.21290(7) 0.0230(4) Uani d . 1 . .
    C C10 0.26457(17) 0.2631(2) 0.23915(7) 0.0262(4) Uani d . 1 . .
    H H10 0.1953 0.2201 0.2220 0.031 Uiso calc R 1 . .
    C C11 0.30361(17) 0.21565(18) 0.28935(8) 0.0250(4) Uani d . 1 . .
    H H11 0.2603 0.1418 0.3069 0.030 Uiso calc R 1 . .
    N N4 0.28793(16) 0.42195(19) 0.16322(6) 0.0282(4) Uani d . 1 . .
    H H41 0.321(2) 0.501(3) 0.1502(10) 0.034 Uiso d . 1 . .
    H H42 0.219(2) 0.387(2) 0.1469(10) 0.034 Uiso d . 1 . .
loop_
    _atom_site_aniso_label
    _atom_site_aniso_U_11
    _atom_site_aniso_U_22
    _atom_site_aniso_U_33
    _atom_site_aniso_U_12
    _atom_site_aniso_U_13
    _atom_site_aniso_U_23
    S 0.0234(3) 0.0165(2) 0.0200(2) 0.00331(15) 0.00297(15) 0.00145(15)
    O1 0.0264(7) 0.0259(7) 0.0240(7) 0.0062(5) 0.0027(5) 0.0034(5)
    O2 0.0363(8) 0.0165(6) 0.0262(6) 0.0009(5) 0.0048(6) 0.0012(5)
    N3 0.0267(8) 0.0169(7) 0.0225(7) -0.0006(6) 0.0063(6) -0.0002(6)
    C1 0.0259(9) 0.0183(8) 0.0209(8) -0.0016(7) -0.0015(7) 0.0012(7)
    C2 0.0265(9) 0.0189(8) 0.0189(8) -0.0013(7) -0.0027(7) 0.0007(7)
    N1 0.0320(8) 0.0175(7) 0.0278(8) -0.0020(6) -0.0023(6) -0.0015(6)
    C3 0.0345(10) 0.0197(9) 0.0353(10) -0.0051(8) -0.0028(8) -0.0001(8)
    C4 0.0319(10) 0.0261(10) 0.0385(11) -0.0091(8) 0.0046(8) 0.0001(9)
    N2 0.0278(8) 0.0221(8) 0.0316(9) -0.0051(6) 0.0046(7) -0.0007(7)
    O3 0.0325(7) 0.0194(6) 0.0244(6) 0.0011(5) 0.0081(5) -0.0001(5)
    C5 0.0431(12) 0.0291(10) 0.0255(9) 0.0060(9) 0.0122(9) -0.0003(8)
    C6 0.0233(9) 0.0178(8) 0.0216(9) 0.0022(6) 0.0021(7) 0.0015(7)
    C7 0.0220(9) 0.0251(9) 0.0255(9) -0.0018(7) -0.0018(7) 0.0021(8)
    C8 0.0249(9) 0.0249(9) 0.0258(9) -0.0021(7) 0.0008(7) 0.0048(8)
    C9 0.0241(9) 0.0228(9) 0.0222(8) 0.0029(7) 0.0010(7) -0.0001(7)
    C10 0.0255(9) 0.0246(9) 0.0285(9) -0.0037(8) -0.0027(8) -0.0002(8)
    C11 0.0263(9) 0.0205(9) 0.0282(9) -0.0013(7) 0.0019(7) 0.0027(7)
    N4 0.0276(8) 0.0325(9) 0.0247(8) -0.0050(7) -0.0044(7) 0.0057(7)
_geom_special_details
;
All s.u.'s (except the s.u. in the dihedral angle between two l.s. planes) are
estimated using the full covariance matrix. The cell s.u.'s are taken into
account individually in the estimation of s.u.'s in distances, angles and
torsion angles; correlations between s.u.'s in cell parameters are only used
when they are defined by crystal symmetry. An approximate (isotropic)
treatment of cell s.u.'s is used for estimating s.u.'s involving l.s. planes.
;
loop_
    _geom_bond_atom_site_label_1
    _geom_bond_atom_site_label_2
    _geom_bond_site_symmetry_2
    _geom_bond_distance
    _geom_bond_publ_flag
    S O2 . 1.4338(13) ?
    S O1 . 1.4392(14) ?
    S N3 . 1.6519(15) ?
    S C6 . 1.7466(17) ?
    N3 C1 . 1.401(2) ?
    N3 H3N . 0.85(2) ?
    C1 N2 . 1.310(2) ?
    C1 C2 . 1.418(3) ?
    C2 N1 . 1.306(2) ?
    C2 O3 . 1.341(2) ?
    N1 C3 . 1.359(3) ?
    C3 C4 . 1.361(3) ?
    C3 H3 . 0.9500 ?
    C4 N2 . 1.361(3) ?
    C4 H4 . 0.9500 ?
    O3 C5 . 1.440(2) ?
    C5 H51 . 0.9522 ?
    C5 H52 . 0.9522 ?
    C5 H53 . 0.9522 ?
    C6 C11 . 1.391(3) ?
    C6 C7 . 1.403(3) ?
    C7 C8 . 1.375(3) ?
    C7 H7 . 0.9500 ?
    C8 C9 . 1.401(3) ?
    C8 H8 . 0.9500 ?
    C9 N4 . 1.365(2) ?
    C9 C10 . 1.407(3) ?
    C10 C11 . 1.379(3) ?
    C10 H10 . 0.9500 ?
    C11 H11 . 0.9500 ?
    N4 H41 . 0.90(3) ?
    N4 H42 . 0.91(3) ?
loop_
    _geom_angle_atom_site_label_1
    _geom_angle_atom_site_label_2
    _geom_angle_atom_site_label_3
    _geom_angle_site_symmetry_1
    _geom_angle_site_symmetry_3
    _geom_angle
    _geom_angle_publ_flag
    O2 S O1 . . 118.28(8) ?
    O2 S N3 . . 103.76(8) ?
    O1 S N3 . . 107.94(8) ?
    O2 S C6 . . 109.19(8) ?
    O1 S C6 . . 108.60(8) ?
    N3 S C6 . . 108.68(8) ?
    C1 N3 S . . 123.30(13) ?
    C1 N3 H3N . . 116.6(15) ?
    S N3 H3N . . 113.7(15) ?
    N2 C1 N3 . . 120.97(16) ?
    N2 C1 C2 . . 121.51(16) ?
    N3 C1 C2 . . 117.51(16) ?
    N1 C2 O3 . . 122.59(16) ?
    N1 C2 C1 . . 121.94(17) ?
    O3 C2 C1 . . 115.46(15) ?
    C2 N1 C3 . . 116.31(17) ?
    N1 C3 C4 . . 121.68(18) ?
    N1 C3 H3 . . 119.2 ?
    C4 C3 H3 . . 119.2 ?
    N2 C4 C3 . . 121.98(18) ?
    N2 C4 H4 . . 119.0 ?
    C3 C4 H4 . . 119.0 ?
    C1 N2 C4 . . 116.19(17) ?
    C2 O3 C5 . . 117.34(14) ?
    O3 C5 H51 . . 109.5 ?
    O3 C5 H52 . . 109.5 ?
    H51 C5 H52 . . 109.5 ?
    O3 C5 H53 . . 109.5 ?
    H51 C5 H53 . . 109.5 ?
    H52 C5 H53 . . 109.5 ?
    C11 C6 C7 . . 120.01(16) ?
    C11 C6 S . . 119.54(13) ?
    C7 C6 S . . 120.41(14) ?
    C8 C7 C6 . . 119.81(17) ?
    C8 C7 H7 . . 120.1 ?
    C6 C7 H7 . . 120.1 ?
    C7 C8 C9 . . 121.07(17) ?
    C7 C8 H8 . . 119.5 ?
    C9 C8 H8 . . 119.5 ?
    N4 C9 C8 . . 120.18(17) ?
    N4 C9 C10 . . 121.54(17) ?
    C8 C9 C10 . . 118.27(16) ?
    C11 C10 C9 . . 121.07(17) ?
    C11 C10 H10 . . 119.5 ?
    C9 C10 H10 . . 119.5 ?
    C10 C11 C6 . . 119.76(17) ?
    C10 C11 H11 . . 120.1 ?
    C6 C11 H11 . . 120.1 ?
    C9 N4 H41 . . 118.9(15) ?
    C9 N4 H42 . . 121.1(15) ?
    H41 N4 H42 . . 118(2) ?
loop_
    _geom_torsion_atom_site_label_1
    _geom_torsion_atom_site_label_2
    _geom_torsion_atom_site_label_3
    _geom_torsion_atom_site_label_4
    _geom_torsion_site_symmetry_1
    _geom_torsion_site_symmetry_2
    _geom_torsion_site_symmetry_3
    _geom_torsion_site_symmetry_4
    _geom_torsion
    _geom_torsion_publ_flag
    O2 S N3 C1 . . . . -170.84(15) ?
    O1 S N3 C1 . . . . 62.86(16) ?
    C6 S N3 C1 . . . . -54.74(17) ?
    S N3 C1 N2 . . . . -22.2(2) ?
    S N3 C1 C2 . . . . 156.57(13) ?
    N2 C1 C2 N1 . . . . 7.2(3) ?
    N3 C1 C2 N1 . . . . -171.57(16) ?
    N2 C1 C2 O3 . . . . -173.32(16) ?
    N3 C1 C2 O3 . . . . 7.9(2) ?
    O3 C2 N1 C3 . . . . 176.25(16) ?
    C1 C2 N1 C3 . . . . -4.4(3) ?
    C2 N1 C3 C4 . . . . -1.1(3) ?
    N1 C3 C4 N2 . . . . 4.3(3) ?
    N3 C1 N2 C4 . . . . 174.85(17) ?
    C2 C1 N2 C4 . . . . -3.9(3) ?
    C3 C4 N2 C1 . . . . -1.5(3) ?
    N1 C2 O3 C5 . . . . -5.1(2) ?
    C1 C2 O3 C5 . . . . 175.49(16) ?
    O2 S C6 C11 . . . . 13.30(17) ?
    O1 S C6 C11 . . . . 143.57(14) ?
    N3 S C6 C11 . . . . -99.25(15) ?
    O2 S C6 C7 . . . . -164.57(14) ?
    O1 S C6 C7 . . . . -34.30(17) ?
    N3 S C6 C7 . . . . 82.88(16) ?
    C11 C6 C7 C8 . . . . 0.6(3) ?
    S C6 C7 C8 . . . . 178.47(14) ?
    C6 C7 C8 C9 . . . . -0.5(3) ?
    C7 C8 C9 N4 . . . . -179.05(17) ?
    C7 C8 C9 C10 . . . . -0.5(3) ?
    N4 C9 C10 C11 . . . . 179.95(17) ?
    C8 C9 C10 C11 . . . . 1.5(3) ?
    C9 C10 C11 C6 . . . . -1.3(3) ?
    C7 C6 C11 C10 . . . . 0.3(3) ?
    S C6 C11 C10 . . . . -177.59(14) ?
loop_
    _geom_hbond_atom_site_label_D
    _geom_hbond_atom_site_label_H
    _geom_hbond_atom_site_label_A
    _geom_hbond_site_symmetry_A
    _geom_hbond_distance_DH
    _geom_hbond_distance_HA
    _geom_hbond_distance_DA
    _geom_hbond_angle_DHA
    N3 H3N N1 7_655 0.85(2) 2.24(2) 3.063(2) 164(2)
    N4 H42 O1 6_556 0.91(3) 2.19(3) 3.033(2) 154(2)
    N4 H41 O1 4_655 0.90(3) 2.37(3) 3.266(2) 176(2)
