# Supplementary material for: 4-Amino-N-(3-meth­oxy­pyrazin-2-yl)benzene­sulfonamide
Source: Acta Crystallogr Sect E Struct Rep Online. 2010 Sep 30;66(Pt 10):o2663. doi: 10.1107/S1600536810038158 (PMC2983257; doi:10.1107/S1600536810038158)
Supplement: Supplementary file 2 [file e-66-o2663-Isup2.hkl]

#
# h,k,l, Fc-squared, Fo-squared, sigma(Fo-squared) and status flag
#
data_I
_shelx_title '   sulfa  ExcalPX Ultra CuKa   150 K   Pbca'
_shelx_refln_list_code          4
_shelx_F_calc_maximum      293.57
_exptl_crystal_F_000      1168.00
_reflns_d_resolution_high  0.8143
 
loop_
 _symmetry_equiv_pos_as_xyz
 'x, y, z'
 '-x+1/2, -y, z+1/2'
 'x+1/2, -y+1/2, -z'
 '-x, y+1/2, -z+1/2'
 '-x, -y, -z'
 'x-1/2, y, -z-1/2'
 '-x-1/2, y-1/2, z'
 'x, -y-1/2, z-1/2'
 
_cell_length_a    10.7589
_cell_length_b     9.5652
_cell_length_c    24.5586
_cell_angle_alpha  90.000
_cell_angle_beta   90.000
_cell_angle_gamma  90.000
 
_shelx_F_squared_multiplier     1.000
 
loop_
 _refln_index_h
 _refln_index_k
 _refln_index_l
 _refln_F_squared_calc
 _refln_F_squared_meas
 _refln_F_squared_sigma
 _refln_observed_status
   2   0   0    12014.17    11378.37    130.63 o
   4   0   0     1332.39     1057.02     13.60 o
   6   0   0     4214.93     4413.79     35.34 o
   8   0   0     2707.04     2786.49     30.22 o
  10   0   0      160.91      158.51      9.24 o
  12   0   0      210.17        3.45      6.80 o
   2   1   0    21674.85    20949.24    127.71 o
   4   1   0     3935.41     3607.98     27.08 o
   6   1   0    12968.27    12647.16    142.53 o
   8   1   0      201.29      153.67      8.01 o
  10   1   0     1630.82     1565.90     18.74 o
  12   1   0      641.17      566.97     13.89 o
   0   2   0     7393.35     6841.81     87.45 o
   2   2   0     8918.83     7950.72     77.43 o
   4   2   0      888.76      995.92     16.06 o
   6   2   0     1587.65     1729.61     25.65 o
   8   2   0     1059.63     1167.27     23.67 o
  10   2   0       35.51       39.95      6.34 o
  12   2   0      722.00      799.16     16.88 o
   2   3   0     9182.74     9415.15     31.30 o
   4   3   0      328.81      372.93     10.95 o
   6   3   0      104.91       74.42      5.50 o
   8   3   0     2189.45     2177.97     33.85 o
  10   3   0      863.98      902.79     21.74 o
  12   3   0        0.38        7.31      4.78 o
   0   4   0    22477.02    22737.91    196.42 o
   2   4   0      614.95      623.97     18.88 o
   4   4   0      763.84      833.53     18.00 o
   6   4   0     2405.55     2444.44     32.91 o
   8   4   0       16.73       18.72      6.00 o
  10   4   0      183.06      205.64     10.94 o
  12   4   0       19.94       25.52      4.68 o
   2   5   0     2169.63     2264.04     19.37 o
   4   5   0        4.78       -2.82      3.71 o
   6   5   0     1113.37     1112.69     23.51 o
   8   5   0      619.43      625.00     19.43 o
  10   5   0       55.20       44.22      5.47 o
   0   6   0     2093.54     2185.15     18.22 o
   2   6   0      101.31       97.56      3.06 o
   4   6   0      140.52      140.22      5.14 o
   6   6   0     3239.90     3228.44     41.30 o
   8   6   0      445.21      494.40     17.10 o
  10   6   0      128.61      126.08      7.24 o
   2   7   0        0.14        0.49      2.65 o
   4   7   0     2748.51     2772.44     40.97 o
   6   7   0      200.84      146.29     12.56 o
   8   7   0      542.57      609.81     17.24 o
  10   7   0       39.95       37.37      5.11 o
   0   8   0     2145.79     2023.25     26.66 o
   2   8   0       60.90       63.77      3.91 o
   4   8   0      972.34     1008.54     15.00 o
   6   8   0      385.23      396.97      8.93 o
   8   8   0      389.13      374.17     11.35 o
   2   9   0      925.08      970.02     13.26 o
   4   9   0     1215.00     1151.57     18.72 o
   6   9   0       50.38       38.11      6.30 o
   0  10   0      235.45      269.26     10.05 o
   2  10   0     1395.79     1416.64     15.55 o
   4  10   0       49.31       48.43      3.13 o
   6  10   0        4.56       12.50      3.94 o
   2  11   0      266.53      263.56      7.64 o
   1   1   1     3391.61     3113.05     10.27 o
   2   1   1     6188.00     5715.40     18.18 o
   3   1   1     2753.32     2628.39     21.08 o
   4   1   1      855.67      750.36     15.02 o
   5   1   1      349.89      338.31      4.98 o
   6   1   1      416.41      409.30      7.43 o
   7   1   1      499.22      527.56     10.54 o
   8   1   1      133.55      110.62      4.78 o
   9   1   1        3.87       -0.66      3.94 o
  10   1   1      461.40      505.00     10.30 o
  11   1   1        3.66       -2.32      3.95 o
  12   1   1      131.01      123.77      4.50 o
   0   2   1     2068.77     1913.26      7.03 o
   1   2   1     5331.04     4854.26     33.17 o
   2   2   1     1665.09     1525.95     15.02 o
   3   2   1      233.40      250.54      3.71 o
   4   2   1      126.90      131.05      3.89 o
   5   2   1     2086.75     2212.51     23.16 o
   6   2   1       11.72       15.54      3.29 o
   7   2   1     1607.25     1695.93     18.68 o
   8   2   1      189.84      208.10      7.11 o
   9   2   1       11.71       18.47      8.38 o
  10   2   1       25.05       25.30      4.52 o
  11   2   1       24.76       27.69      4.43 o
  12   2   1      110.36      114.49      4.74 o
   1   3   1      503.70      443.82      3.60 o
   2   3   1      281.14      353.73      2.73 o
   3   3   1     3459.66     3263.33     17.67 o
   4   3   1      110.60       88.07      4.31 o
   5   3   1      352.75      302.21      7.57 o
   6   3   1     1643.83     1408.25     16.37 o
   7   3   1      380.26      382.48      9.40 o
   8   3   1      376.35      347.63      9.95 o
   9   3   1       47.20       46.24      4.97 o
  10   3   1       92.46       85.93      4.97 o
  11   3   1      405.32      419.67      7.96 o
  12   3   1      110.22      123.40      4.58 o
   0   4   1    13209.50    12995.78    134.96 o
   1   4   1      497.62      479.01      6.46 o
   2   4   1      789.01      783.89      5.64 o
   3   4   1     1342.02     1576.66     11.07 o
   4   4   1     2389.21     2307.32     17.16 o
   5   4   1     2962.95     2845.47     22.88 o
   6   4   1       25.20       22.50      4.00 o
   7   4   1     1707.08     1552.56     20.29 o
   8   4   1     1905.27     1872.94     45.87 o
   9   4   1     2002.78     2130.85     40.87 o
  10   4   1      412.93      429.28     10.66 o
  11   4   1      174.59      186.84      5.14 o
  12   4   1      567.78      599.90      9.31 o
   1   5   1      484.53      794.59     16.94 o
   2   5   1        9.87        4.39      3.33 o
   3   5   1     2331.12     2411.59     13.50 o
   4   5   1       19.83       25.71      2.62 o
   5   5   1      173.27      174.88      4.40 o
   6   5   1     6806.34     6495.29     40.28 o
   7   5   1       43.31       48.68      4.27 o
   8   5   1     3232.67     3237.86     52.31 o
   9   5   1      599.33      634.58     13.69 o
  10   5   1      555.10      595.08     12.01 o
  11   5   1      678.18      708.28     11.30 o
   0   6   1     5575.81     5793.16     24.16 o
   1   6   1       31.62       29.23      1.92 o
   2   6   1     1322.89     1377.45      7.90 o
   3   6   1      237.01      200.75      4.16 o
   4   6   1      472.35      444.32      7.53 o
   5   6   1       66.17       65.70      3.01 o
   6   6   1     1750.71     1735.07     21.46 o
   7   6   1     6206.74     6327.52     42.47 o
   8   6   1      548.41      517.37     12.18 o
   9   6   1      853.23      887.13     15.12 o
  10   6   1      190.40      191.23      8.18 o
  11   6   1       40.40       42.51      3.51 o
   1   7   1     4475.76     4525.80     16.58 o
   2   7   1        1.32       -0.31      2.31 o
   3   7   1      776.63      821.84      8.12 o
   4   7   1       27.81       27.18      4.07 o
   5   7   1      440.78      462.53     11.95 o
   6   7   1      499.37      484.57     10.12 o
   7   7   1       26.01       23.96      3.79 o
   8   7   1     1724.43     1801.79     22.38 o
   9   7   1        1.97        2.19      4.90 o
  10   7   1       88.28       71.13      7.05 o
   0   8   1      684.02      708.39      8.87 o
   1   8   1      307.60      327.11      5.88 o
   2   8   1      532.66      574.26      5.79 o
   3   8   1      202.56      233.30      5.33 o
   4   8   1       49.99       39.40      4.61 o
   5   8   1     5539.50     5800.26     30.79 o
   6   8   1      104.85      101.77      3.71 o
   7   8   1      208.84      195.83      5.92 o
   8   8   1      584.40      555.66     11.78 o
   9   8   1      477.63      517.67     11.37 o
   1   9   1     1302.00     1301.18      8.79 o
   2   9   1        7.02        0.70      2.26 o
   3   9   1       12.33       15.75      2.22 o
   4   9   1       16.36       14.78      2.67 o
   5   9   1        4.79        5.06      2.26 o
   6   9   1      635.15      584.73     14.95 o
   7   9   1        1.84        5.66      3.57 o
   0  10   1      214.36      193.42      6.25 o
   1  10   1      251.84      245.49      5.89 o
   2  10   1      296.01      279.32      3.87 o
   3  10   1       92.84       95.21      3.72 o
   4  10   1      196.23      195.16      4.23 o
   5  10   1       40.94       36.98      1.82 o
   6  10   1        1.46        2.14      3.86 o
   1  11   1       75.05       92.28      3.65 o
   2  11   1      168.30      177.83      4.54 o
   3  11   1        2.23        7.58      2.29 o
   1   0   2     4750.64     4521.80     45.01 o
   2   0   2        0.49        1.34      0.97 o
   3   0   2    32363.48    32570.25    233.04 o
   4   0   2     3290.25     3187.81     24.80 o
   5   0   2     3269.52     3065.49     27.62 o
   6   0   2       75.96       70.65      3.14 o
   7   0   2      401.33      303.49     34.04 o
   8   0   2      443.95      419.36     11.99 o
   9   0   2      154.20       89.18      6.35 o
  10   0   2      530.16      530.32     16.83 o
  11   0   2      231.19      294.06      8.07 o
  12   0   2      474.57       81.68      6.01 o
   1   1   2    26703.59    27005.35    114.08 o
   2   1   2     9470.28     9635.46     58.95 o
   3   1   2     2024.42     1847.43      8.19 o
   4   1   2     1280.22     1300.34     16.50 o
   5   1   2     5801.55     6333.56     45.88 o
   6   1   2     1151.73     1142.24     12.72 o
   7   1   2     2016.75     2342.41     22.56 o
   8   1   2       18.40       17.53      3.86 o
   9   1   2        4.08       10.06      4.00 o
  10   1   2       53.59       58.26      3.45 o
  11   1   2       41.11       44.97      4.17 o
  12   1   2       40.77       38.40      4.15 o
   0   2   2    15433.22    14751.80     79.73 o
   1   2   2     2812.52     2468.33      6.85 o
   2   2   2    16880.66    16350.58     46.95 o
   3   2   2      974.99      787.06      5.08 o
   4   2   2     2022.28     2016.75     20.54 o
   5   2   2     4305.35     4335.90     29.12 o
   6   2   2       90.43       80.96      3.92 o
   7   2   2     7270.90     7283.05     60.03 o
   8   2   2      393.92      366.37      9.50 o
   9   2   2      981.73      899.67     15.37 o
  10   2   2        1.42        0.35      4.58 o
  11   2   2      388.64      364.37      9.00 o
  12   2   2      160.50      183.31      5.74 o
   1   3   2     5844.34     5327.24     22.39 o
   2   3   2      240.29      237.31      2.12 o
   3   3   2       33.03       38.93      1.14 o
   4   3   2       33.19       28.80      2.91 o
   5   3   2     2429.18     2549.27     57.49 o
   6   3   2       11.99       20.06      4.03 o
   7   3   2      159.02      149.19      5.90 o
   8   3   2      859.47      878.31     16.12 o
   9   3   2       78.35       79.83      5.06 o
  10   3   2        6.42        4.53      4.25 o
  11   3   2      125.35      118.94      5.46 o
  12   3   2        4.97        5.25      4.65 o
   0   4   2     3704.81     3873.29     18.62 o
   1   4   2      833.15      864.28     12.35 o
   2   4   2      162.21      185.63      5.05 o
   3   4   2       24.16       24.86      1.79 o
   4   4   2      152.24      163.97      4.03 o
   5   4   2     1230.15     1230.91     15.09 o
   6   4   2      283.48      258.09     11.36 o
   7   4   2     1707.89     1674.20     20.93 o
   8   4   2      108.77      104.47      6.57 o
   9   4   2       27.79       35.08      4.36 o
  10   4   2      246.21      238.53      8.22 o
  11   4   2       31.27       37.03      3.76 o
  12   4   2       44.60       37.32      3.38 o
   1   5   2     3602.13     3985.31     31.83 o
   2   5   2       12.66       15.68      1.84 o
   3   5   2      148.11      179.79      5.00 o
   4   5   2      686.74      644.67      8.09 o
   5   5   2      655.14      655.59      7.98 o
   6   5   2        3.56        2.58      4.30 o
   7   5   2       17.08       21.52      4.26 o
   8   5   2      548.50      557.17     15.80 o
   9   5   2        6.44        8.12      4.53 o
  10   5   2        6.83       -0.59      4.07 o
  11   5   2       21.75       22.06      3.39 o
   0   6   2     6326.13     7316.51     52.09 o
   1   6   2      114.20      123.41      2.32 o
   2   6   2      217.42      229.05      3.33 o
   3   6   2     1894.40     1915.31     10.54 o
   4   6   2      184.67      183.26      4.02 o
   5   6   2      560.02      560.92      8.68 o
   6   6   2       45.87       38.57      3.33 o
   7   6   2      207.42      203.87      7.89 o
   8   6   2       34.32       34.69      6.63 o
   9   6   2      193.04      186.95      7.07 o
  10   6   2       14.04       14.90      3.28 o
  11   6   2      164.19      138.08      3.35 o
   1   7   2       54.89       83.14      2.32 o
   2   7   2      394.58      418.90      4.55 o
   3   7   2        0.36       -2.20      2.20 o
   4   7   2      355.64      341.68      6.99 o
   5   7   2      459.28      471.74      6.89 o
   6   7   2      831.79      832.50     10.32 o
   7   7   2     1248.63     1299.20     13.58 o
   8   7   2      334.88      365.30      9.52 o
   9   7   2       89.98       68.14      3.27 o
  10   7   2       47.92       43.25      3.54 o
   0   8   2     1716.65     1736.27     13.68 o
   1   8   2      520.93      485.74      5.18 o
   2   8   2      332.84      327.34      4.44 o
   3   8   2     1149.36     1134.98      8.88 o
   4   8   2       62.27       74.37      4.35 o
   5   8   2       22.33       13.48      3.14 o
   6   8   2      257.53      256.21      4.28 o
   7   8   2       62.25       50.83      3.06 o
   8   8   2       14.92       20.37      3.29 o
   9   8   2       29.21       32.55      4.89 o
   1   9   2     3349.53     3423.50     14.07 o
   2   9   2       15.00        9.29      2.35 o
   3   9   2      450.73      435.28      5.51 o
   4   9   2        9.26        9.74      2.87 o
   5   9   2       66.23       60.45      2.47 o
   6   9   2      107.24       96.68      3.48 o
   7   9   2       12.64        9.46      4.70 o
   0  10   2      423.63      414.81      7.24 o
   1  10   2       39.53       39.04      2.35 o
   2  10   2       20.04       15.13      2.51 o
   3  10   2      288.67      280.49      5.87 o
   4  10   2        1.88        1.92      1.96 o
   5  10   2      501.35      432.95      6.82 o
   6  10   2      130.76      119.33      4.53 o
   1  11   2     1594.25     1836.15     13.63 o
   2  11   2        5.21        5.06      2.49 o
   3  11   2      477.46      566.34     10.65 o
   1   1   3     1691.96     1554.54      9.82 o
   2   1   3        8.53       20.20      0.75 o
   3   1   3     5782.35     5853.63     37.65 o
   4   1   3     5979.59     5978.93     25.23 o
   5   1   3        3.48        3.11      2.08 o
   6   1   3     1406.27     1374.71     22.06 o
   7   1   3     1119.25     1115.38     15.81 o
   8   1   3      421.26      377.62      7.48 o
   9   1   3        5.50        4.00      3.94 o
  10   1   3      696.64      772.98     12.05 o
  11   1   3       66.73       72.70     12.18 o
  12   1   3      347.05      289.25    158.16 o
   0   2   3    32414.41    30715.89    265.65 o
   1   2   3     3000.82     2853.72     17.88 o
   2   2   3     9440.23     9111.84     55.69 o
   3   2   3     1476.25     1486.80      7.80 o
   4   2   3       28.49       33.91      1.46 o
   5   2   3     2369.71     2410.11     34.23 o
   6   2   3      775.06      843.58     37.21 o
   7   2   3       38.66       40.68      4.05 o
   8   2   3       48.67       45.36      3.74 o
   9   2   3       47.16       47.81      6.76 o
  10   2   3      399.90      438.89      8.94 o
  11   2   3       28.17       29.80      4.47 o
  12   2   3        4.63        6.84      4.46 o
   1   3   3     2851.35     2658.22     18.13 o
   2   3   3       53.40       76.02      1.74 o
   3   3   3      221.17      254.45      6.04 o
   4   3   3      100.43       81.82      3.44 o
   5   3   3      211.01      236.13      9.31 o
   6   3   3     1977.95     1912.29     35.14 o
   7   3   3        6.01        5.36      6.28 o
   8   3   3     1586.10     1556.19     24.36 o
   9   3   3      750.93      733.91     14.41 o
  10   3   3      147.16      140.36      5.87 o
  11   3   3        2.39        0.89      4.09 o
  12   3   3       20.71       21.85      3.45 o
   0   4   3     1019.43      951.69      8.60 o
   1   4   3     2230.51     2603.65      9.54 o
   2   4   3      468.46      408.34      4.47 o
   3   4   3      139.16      114.43      3.27 o
   4   4   3     2071.47     2175.97     28.07 o
   5   4   3       28.16       42.82      5.64 o
   6   4   3       84.56       63.01      4.18 o
   7   4   3     4724.69     4678.86     87.29 o
   8   4   3      111.03      103.94     12.86 o
   9   4   3      484.26      469.12     11.97 o
  10   4   3     1188.30     1241.92     17.95 o
  11   4   3       41.07       37.02      6.23 o
  12   4   3      169.33      152.13      4.56 o
   1   5   3     2805.84     2706.08     14.85 o
   2   5   3     5459.93     6226.03     40.71 o
   3   5   3      664.06      705.60      7.35 o
   4   5   3      356.35      266.45      5.60 o
   5   5   3      250.42      245.71      5.12 o
   6   5   3     1994.43     1823.69     21.39 o
   7   5   3       20.44       22.46     11.13 o
   8   5   3     1919.78     1900.30     23.89 o
   9   5   3      704.52      696.66     14.07 o
  10   5   3     1486.44     1495.58     15.55 o
  11   5   3      617.96      622.96     10.38 o
   0   6   3     1875.50     1849.81     13.62 o
   1   6   3       20.91       19.65      2.15 o
   2   6   3     2592.49     2574.63     15.82 o
   3   6   3      144.55      143.14      2.88 o
   4   6   3      114.79      108.06      4.44 o
   5   6   3     5924.39     5776.31     27.03 o
   6   6   3      110.45      112.10      5.34 o
   7   6   3      304.72      277.66      9.25 o
   8   6   3        2.88        8.13      4.40 o
   9   6   3     1337.08     1408.83     18.70 o
  10   6   3      656.87      701.82     11.53 o
  11   6   3      204.73      210.89      5.13 o
   1   7   3     3724.72     3879.65     15.64 o
   2   7   3       10.11        6.69      2.01 o
   3   7   3      624.15      654.59      8.44 o
   4   7   3     1078.64     1066.67     10.68 o
   5   7   3      191.32      196.03      4.02 o
   6   7   3       61.43       54.86      3.60 o
   7   7   3      456.01      447.83     10.98 o
   8   7   3       43.75       53.84      3.47 o
   9   7   3        8.30        6.68      3.32 o
  10   7   3      106.79      109.19      5.89 o
   0   8   3     3217.65     3468.44     19.16 o
   1   8   3      197.73      211.19      3.53 o
   2   8   3     1552.54     1684.26     11.77 o
   3   8   3      120.41      117.57      4.03 o
   4   8   3        2.18        6.94      4.22 o
   5   8   3       12.36        8.72      2.74 o
   6   8   3     3013.17     2990.46     51.94 o
   7   8   3     2993.83     3232.86     31.37 o
   8   8   3      248.14      239.50      7.57 o
   9   8   3      183.09      183.05      6.73 o
   1   9   3      213.44      250.63      4.06 o
   2   9   3      405.01      342.60      4.80 o
   3   9   3      131.23      140.50      2.99 o
   4   9   3       42.80       22.24      4.73 o
   5   9   3      250.08      230.13      4.35 o
   6   9   3      417.75      391.06      9.74 o
   7   9   3       52.18       48.27      4.94 o
   0  10   3      929.30      931.14     13.72 o
   1  10   3       21.44       16.12      2.25 o
   2  10   3      637.05      635.85      7.20 o
   3  10   3      448.01      420.74      7.05 o
   4  10   3      260.94      265.73      5.07 o
   5  10   3       67.89       80.31      6.00 o
   6  10   3        0.57        2.21      3.88 o
   1  11   3       42.13       44.24      5.30 o
   2  11   3       18.78       11.32      3.57 o
   3  11   3      132.50      149.63      5.72 o
   0   0   4     6598.37     6517.34     92.22 o
   1   0   4    23913.29    24354.08    121.02 o
   2   0   4    86181.15    97120.24    367.77 o
   3   0   4     1853.95     1735.82     12.91 o
   4   0   4      235.44      372.25      6.38 o
   5   0   4      106.30       86.25      4.89 o
   6   0   4     1277.53     1297.47     20.55 o
   7   0   4      229.70      248.51      8.94 o
   8   0   4      150.45      144.02     13.25 o
   9   0   4      492.76      512.18     17.08 o
  10   0   4      433.07      457.70     16.16 o
  11   0   4     2204.72     2414.76     46.49 o
  12   0   4     1584.51     1600.55     22.07 o
   1   1   4     6158.38     5906.32     30.97 o
   2   1   4      176.11      131.40      1.78 o
   3   1   4       60.57       46.87      1.35 o
   4   1   4     4500.93     3983.41     22.13 o
   5   1   4      773.66      762.65     20.69 o
   6   1   4     1701.61     1412.99     14.98 o
   7   1   4       92.07       96.81      4.73 o
   8   1   4     4279.10     4250.27     35.93 o
   9   1   4      249.08      253.51      9.64 o
  10   1   4      826.86      784.38     11.35 o
  11   1   4        0.75        6.66      4.71 o
  12   1   4       37.49       16.15     12.59 o
   0   2   4    20276.86    18866.84    196.85 o
   1   2   4     1565.30     1536.25      7.60 o
   2   2   4     8444.05     7781.13     27.30 o
   3   2   4      367.34      316.04      3.78 o
   4   2   4        6.55       10.53      2.61 o
   5   2   4       49.13       53.52      4.00 o
   6   2   4     1185.76     1339.20     22.01 o
   7   2   4      274.16      283.74      6.44 o
   8   2   4      784.08      857.69     14.53 o
   9   2   4      374.13      353.09      7.67 o
  10   2   4     1458.17     1505.70     20.12 o
  11   2   4        1.26        8.36      4.42 o
  12   2   4      121.59      107.07      4.28 o
   1   3   4     1675.90     1782.08      7.46 o
   2   3   4      261.75      300.67      4.09 o
   3   3   4     1508.98     1512.65     27.34 o
   4   3   4      749.46      742.56     12.05 o
   5   3   4      471.00      526.47     12.44 o
   6   3   4     3059.84     2998.26     43.99 o
   7   3   4     2651.98     2692.73     25.20 o
   8   3   4     5024.07     4857.66     36.24 o
   9   3   4        3.38       13.90      6.13 o
  10   3   4       26.23       18.25      3.61 o
  11   3   4      164.91      151.65      5.76 o
  12   3   4       15.48       23.02      4.08 o
   0   4   4     1093.22     1104.44      9.55 o
   1   4   4      255.67      263.98      2.92 o
   2   4   4    14554.17    15263.67     70.59 o
   3   4   4       83.73       78.06      7.53 o
   4   4   4      149.03      135.09      4.63 o
   5   4   4     1632.25     1759.18     18.25 o
   6   4   4      463.88      444.42     15.74 o
   7   4   4        0.32       -1.42      5.33 o
   8   4   4      608.31      660.43     18.31 o
   9   4   4      477.60      522.80     12.51 o
  10   4   4       49.24       41.05      3.45 o
  11   4   4      130.11      126.07     10.43 o
  12   4   4      186.29      207.49      5.18 o
   1   5   4       13.17       12.67      2.31 o
   2   5   4       65.41       62.97      2.64 o
   3   5   4      524.38      582.20      6.30 o
   4   5   4      207.16      212.34      4.77 o
   5   5   4       14.13        9.18      2.67 o
   6   5   4       10.15       12.34      6.82 o
   7   5   4       25.12       25.87      4.29 o
   8   5   4      591.26      616.35     22.68 o
   9   5   4      108.39      115.19      6.02 o
  10   5   4       66.24       64.58      3.55 o
  11   5   4      300.35      314.71      7.23 o
   0   6   4      101.94       79.24      4.76 o
   1   6   4       16.70       19.86      1.72 o
   2   6   4      350.54      379.18      4.77 o
   3   6   4       57.60       56.26      2.26 o
   4   6   4     1234.72     1165.38     10.29 o
   5   6   4      929.43      917.02     11.15 o
   6   6   4      184.82      184.69      4.75 o
   7   6   4       51.83       43.78      4.46 o
   8   6   4        1.86        1.13      4.35 o
   9   6   4       15.30        7.39      3.37 o
  10   6   4       30.65       27.64      3.64 o
  11   6   4       30.92       36.97      2.53 o
   1   7   4      180.98      185.92      3.38 o
   2   7   4      490.10      491.52      5.35 o
   3   7   4     1265.78     1276.56      8.68 o
   4   7   4      191.23      168.31      4.30 o
   5   7   4     1737.73     1781.11     17.13 o
   6   7   4      115.98      101.50      3.88 o
   7   7   4     1371.69     1446.12     19.30 o
   8   7   4      343.27      335.43      7.76 o
   9   7   4      122.90      122.54     20.70 o
  10   7   4       29.36       27.05      4.27 o
   0   8   4      654.53      703.64     12.19 o
   1   8   4      383.15      375.02      4.98 o
   2   8   4       48.05       40.18      2.47 o
   3   8   4      675.43      673.92      7.22 o
   4   8   4       65.38       67.78      3.15 o
   5   8   4       72.44       70.61      3.02 o
   6   8   4      227.88      204.08     15.00 o
   7   8   4       37.34       41.43      4.46 o
   8   8   4        2.34        8.23      3.92 o
   9   8   4       10.18        3.04      4.77 o
   1   9   4      528.89      542.91      5.68 o
   2   9   4      857.07      881.27      8.19 o
   3   9   4       35.74       35.07      2.83 o
   4   9   4       52.63       54.15      2.83 o
   5   9   4       38.14       32.09      3.36 o
   6   9   4      331.39      270.48      7.51 o
   7   9   4       11.83        7.46     14.48 o
   0  10   4     2922.05     3055.91     17.85 o
   1  10   4       83.94       68.31      2.55 o
   2  10   4      143.65      153.36      4.21 o
   3  10   4       22.95       19.61      2.90 o
   4  10   4      110.58      123.01      9.60 o
   5  10   4       76.27       66.71      4.61 o
   6  10   4      113.87      103.27      4.36 o
   1  11   4        3.96        3.04      2.75 o
   2  11   4       19.17       27.95      4.30 o
   3  11   4        0.81        4.62      4.24 o
   4  11   4      829.84      838.93     13.36 o
   1   1   5     1734.00     1672.82      6.33 o
   2   1   5    17999.45    18130.50     97.43 o
   3   1   5       26.03       11.39      1.43 o
   4   1   5     1111.68     1097.25      9.71 o
   5   1   5     2704.05     2762.37     24.54 o
   6   1   5        6.35       15.36      5.67 o
   7   1   5       74.93       91.28      3.79 o
   8   1   5      599.58      624.18     10.98 o
   9   1   5       63.93       50.38      4.13 o
  10   1   5      548.18      616.52     10.04 o
  11   1   5      363.81      403.07      9.53 o
  12   1   5       43.95       35.63     25.18 o
   0   2   5     6234.99     6185.23     21.56 o
   1   2   5     3228.38     3075.56     11.36 o
   2   2   5     8170.14     8038.82     21.74 o
   3   2   5      326.20      275.11      3.97 o
   4   2   5        0.41        3.14      1.98 o
   5   2   5     1697.21     1824.31     17.56 o
   6   2   5     2497.01     2821.78     22.66 o
   7   2   5      204.04      202.58      5.50 o
   8   2   5      140.19      149.83      4.96 o
   9   2   5      806.00      876.38     10.78 o
  10   2   5        9.88        6.08      5.87 o
  11   2   5       64.73       60.87      8.39 o
  12   2   5        6.88        4.97      3.68 o
   1   3   5     4812.03     4550.33     27.85 o
   2   3   5      315.09      222.61      3.22 o
   3   3   5     4703.56     4746.94     29.27 o
   4   3   5       60.00       62.83      8.69 o
   5   3   5       39.59       56.64     10.89 o
   6   3   5      536.16      542.25     18.23 o
   7   3   5        6.85        9.28      3.87 o
   8   3   5      800.72      780.16     14.47 o
   9   3   5      307.35      327.09     11.99 o
  10   3   5      261.42      278.73      8.84 o
  11   3   5      151.16      153.32      8.30 o
  12   3   5        0.85        0.66      3.46 o
   0   4   5      308.32      272.28      8.18 o
   1   4   5     1032.48     1134.30     16.50 o
   2   4   5      353.81      475.21     12.16 o
   3   4   5      368.73      318.76      7.01 o
   4   4   5      711.24      714.63     11.17 o
   5   4   5      339.86      349.81     12.04 o
   6   4   5        7.16       18.72     12.93 o
   7   4   5     3777.23     3754.30     47.11 o
   8   4   5        9.93       10.25      4.33 o
   9   4   5      198.36      195.00      8.05 o
  10   4   5       25.05       19.40      4.32 o
  11   4   5       53.08       49.22      3.69 o
  12   4   5      516.14      541.06     16.24 o
   1   5   5       13.16       45.81      2.51 o
   2   5   5      919.91      962.88      9.57 o
   3   5   5       41.93       62.88      2.51 o
   4   5   5       15.87       15.38      2.49 o
   5   5   5       22.29       23.48      2.63 o
   6   5   5     1250.01     1186.28     17.54 o
   7   5   5      251.56      258.66      8.87 o
   8   5   5      863.09      880.35     16.31 o
   9   5   5      695.41      748.37     11.73 o
  10   5   5      186.27      188.95      6.83 o
  11   5   5      431.25      453.45      8.57 o
   0   6   5     3765.01     3642.44     19.95 o
   1   6   5       20.26       19.20      1.72 o
   2   6   5     1978.29     2015.92     10.77 o
   3   6   5       41.40       53.85      2.17 o
   4   6   5      374.09      381.02      5.23 o
   5   6   5     1386.05     1330.91     11.33 o
   6   6   5     2158.31     2254.89     19.26 o
   7   6   5      202.72      189.25      7.64 o
   8   6   5      110.07      111.46      4.40 o
   9   6   5     1059.36     1146.48     13.34 o
  10   6   5      104.12      106.23      6.13 o
  11   6   5       23.52       25.84      3.95 o
   1   7   5     5709.30     5728.14     47.53 o
   2   7   5      469.96      491.37      6.87 o
   3   7   5     1863.84     1921.10     20.65 o
   4   7   5     2418.45     2559.19     15.85 o
   5   7   5      195.84      170.02      3.77 o
   6   7   5      773.05      751.84     11.83 o
   7   7   5       78.92       89.20      6.43 o
   8   7   5      692.62      691.57     15.00 o
   9   7   5       19.22       25.31      7.38 o
  10   7   5        6.04       14.04      4.53 o
   0   8   5     1167.93     1174.19     16.42 o
   1   8   5        1.54        2.62      2.10 o
   2   8   5      931.99      975.41      7.65 o
   3   8   5     4919.42     5160.85     58.16 o
   4   8   5        6.62        4.27      2.73 o
   5   8   5      786.10      815.90      8.36 o
   6   8   5      135.97      144.11      4.69 o
   7   8   5     1743.90     1979.45     29.36 o
   8   8   5        6.87        2.11      3.89 o
   9   8   5      379.88      434.93     10.27 o
   1   9   5     2055.51     2207.67     20.37 o
   2   9   5      527.21      524.07      6.14 o
   3   9   5     1101.04     1243.92      9.56 o
   4   9   5      238.20      265.64      5.36 o
   5   9   5      198.73      162.86      5.26 o
   6   9   5      881.46      786.43     44.22 o
   7   9   5       79.35       50.98     30.15 o
   0  10   5      664.05      724.39     10.62 o
   1  10   5        0.93        0.58      2.29 o
   2  10   5       67.94       54.64      2.78 o
   3  10   5       82.79       72.14      7.67 o
   4  10   5      488.33      534.09      9.37 o
   5  10   5     1185.07     1157.95     55.07 o
   6  10   5      120.51      120.87      4.78 o
   1  11   5      117.31      120.77      3.67 o
   2  11   5       13.19       17.04      4.02 o
   3  11   5      348.54      344.94      6.24 o
   4  11   5        0.57       -4.45      4.63 o
   0   0   6    22692.80    22805.16    222.42 o
   1   0   6     5722.71     5751.20     20.50 o
   2   0   6    41003.46    42789.96    231.67 o
   3   0   6        9.56       14.64      1.92 o
   4   0   6      478.12      466.81      7.64 o
   5   0   6     1413.42     1145.38     18.60 o
   6   0   6      592.59      538.69     13.74 o
   7   0   6     1748.69     1660.76     27.54 o
   8   0   6      230.82      218.44     10.94 o
   9   0   6      482.49      417.92     15.68 o
  10   0   6        0.33        3.36      6.44 o
  11   0   6       30.21       41.10      5.88 o
  12   0   6      183.99      165.81      7.09 o
   1   1   6    14256.03    13438.42     42.38 o
   2   1   6      108.14       80.38      1.60 o
   3   1   6       63.85      129.30      2.65 o
   4   1   6      356.55      322.26      6.68 o
   5   1   6      436.78      470.52     11.83 o
   6   1   6        5.38       10.50      4.35 o
   7   1   6       80.02       88.18      3.65 o
   8   1   6       14.11       12.09      3.23 o
   9   1   6     1950.31     2055.16     18.75 o
  10   1   6      124.70      129.87      6.84 o
  11   1   6      672.61      660.74     12.06 o
  12   1   6       37.46       32.01     24.69 o
   0   2   6     7736.86     7370.16     25.86 o
   1   2   6     1954.90     2118.68     11.59 o
   2   2   6    13636.83    13829.13     41.82 o
   3   2   6     2508.03     2587.19     12.50 o
   4   2   6     1932.00     2134.91     18.23 o
   5   2   6     5108.97     4819.51     29.29 o
   6   2   6      380.74      400.34      8.82 o
   7   2   6     3700.49     3514.76     25.56 o
   8   2   6      100.23      106.58      4.28 o
   9   2   6     5446.92     5503.80     29.23 o
  10   2   6      216.66      212.58      5.86 o
  11   2   6        0.52        3.34      5.49 o
  12   2   6        7.39        4.38      3.62 o
   1   3   6     2627.50     2448.20     24.39 o
   2   3   6     1526.01     1583.36     25.82 o
   3   3   6    15258.13    15266.63     48.23 o
   4   3   6     9204.35    10093.76     41.91 o
   5   3   6      178.03      151.26     24.17 o
   6   3   6      197.49      207.15      6.67 o
   7   3   6       50.21       55.98      5.65 o
   8   3   6       10.16        7.18      5.34 o
   9   3   6      120.60      100.31      4.53 o
  10   3   6      873.13      896.49     29.25 o
  11   3   6     1844.40     1914.13     32.85 o
  12   3   6        6.26        2.15      3.39 o
   0   4   6      599.22      564.98     12.57 o
   1   4   6     2232.51     2523.15     18.75 o
   2   4   6      239.88      204.82      5.42 o
   3   4   6       65.31       72.44      4.28 o
   4   4   6      338.17      311.01      4.44 o
   5   4   6     1687.85     1671.15     13.80 o
   6   4   6        9.55        3.57      4.00 o
   7   4   6     1897.63     1882.72     22.57 o
   8   4   6       48.50       46.56      4.42 o
   9   4   6     2375.61     2468.38     21.76 o
  10   4   6        3.40        8.73      4.21 o
  11   4   6      201.45      191.23      5.83 o
  12   4   6       16.16       12.83      3.06 o
   1   5   6     2821.79     2868.77     29.29 o
   2   5   6      185.83      192.85      3.05 o
   3   5   6      699.86      771.18      9.22 o
   4   5   6      428.74      421.36      6.32 o
   5   5   6      195.36      185.91      3.93 o
   6   5   6       53.84       47.83      6.16 o
   7   5   6       23.71       19.83      4.75 o
   8   5   6        0.22        2.33      4.00 o
   9   5   6       14.48       22.54      3.60 o
  10   5   6       37.10       43.87      4.07 o
  11   5   6       86.57       83.91      3.56 o
   0   6   6      120.88      131.58      3.77 o
   1   6   6      959.50     1038.60      7.15 o
   2   6   6      225.73      249.53      3.90 o
   3   6   6      204.56      247.06      6.09 o
   4   6   6       46.89       38.71      2.47 o
   5   6   6        1.82        4.35      2.51 o
   6   6   6      790.17      841.03     21.30 o
   7   6   6       17.88       19.35      3.91 o
   8   6   6       43.37       48.75      4.66 o
   9   6   6      205.68      208.44      7.08 o
  10   6   6      427.36      439.65     17.25 o
  11   6   6        8.28        2.41      3.83 o
   1   7   6       42.67       35.41      2.24 o
   2   7   6      582.50      587.31      6.20 o
   3   7   6      325.41      318.99      4.26 o
   4   7   6     1852.52     1793.89     13.15 o
   5   7   6      218.05      247.90      4.39 o
   6   7   6        0.39        5.20      3.73 o
   7   7   6      251.14      271.62      8.20 o
   8   7   6       73.73       96.97      7.08 o
   9   7   6      595.17      634.60     15.72 o
  10   7   6      143.30      157.04      6.18 o
   0   8   6        1.99        4.27      2.96 o
   1   8   6       98.35       92.21      2.82 o
   2   8   6      417.14      425.03      5.14 o
   3   8   6      972.66      972.08      9.52 o
   4   8   6      917.40      965.59      9.60 o
   5   8   6     1501.14     1517.91     12.29 o
   6   8   6      318.98      315.11      7.35 o
   7   8   6       38.31       28.51      6.17 o
   8   8   6       26.69       29.47      5.03 o
   9   8   6       88.69       94.08      4.66 o
   1   9   6     1401.79     1505.95     15.27 o
   2   9   6      183.60      212.93      4.95 o
   3   9   6     1273.72     1323.91     13.94 o
   4   9   6      205.92      200.58      9.13 o
   5   9   6      121.02      112.88     13.76 o
   6   9   6      176.06      176.25      4.74 o
   7   9   6       55.97       39.75     26.35 o
   0  10   6       13.77       21.65      3.57 o
   1  10   6        7.84        9.14      2.94 o
   2  10   6       66.01       70.09      3.15 o
   3  10   6      449.10      419.93      9.42 o
   4  10   6        3.03       -2.47      4.32 o
   5  10   6      412.77      424.43     24.45 o
   6  10   6       75.83       99.87      4.58 o
   1  11   6      218.34      239.87      7.88 o
   2  11   6        0.00        6.76      4.12 o
   3  11   6      271.17      253.43      7.90 o
   1   1   7    11487.41    11330.73     62.65 o
   2   1   7    12026.72    11720.31    103.88 o
   3   1   7      528.40      530.87      5.44 o
   4   1   7     1276.47     1364.58     11.27 o
   5   1   7      122.98      172.40      5.35 o
   6   1   7      574.00      524.98      9.75 o
   7   1   7       14.65       18.10      4.47 o
   8   1   7      561.96      555.92     10.64 o
   9   1   7       14.19       16.48      3.96 o
  10   1   7      299.89      251.25      8.49 o
  11   1   7        0.19        3.66      4.16 o
  12   1   7      191.76      169.89     94.06 o
   0   2   7    12337.44    12558.08     52.12 o
   1   2   7       12.11       19.68      1.52 o
   2   2   7     2389.14     2377.15      9.75 o
   3   2   7     4462.39     4491.93     76.10 o
   4   2   7     1354.46     1485.93     20.73 o
   5   2   7     2255.92     2341.02     24.84 o
   6   2   7      529.26      571.96     13.64 o
   7   2   7      137.53      122.07      4.52 o
   8   2   7        6.16        4.33      3.30 o
   9   2   7      143.68      140.14      5.24 o
  10   2   7      281.09      310.95      7.18 o
  11   2   7      605.15      568.09     16.60 o
  12   2   7      248.38      235.14    137.04 o
   1   3   7     4190.58     4167.67     15.74 o
   2   3   7      125.76      140.32      3.51 o
   3   3   7     2784.86     2867.37     21.31 o
   4   3   7     1601.13     1455.86     16.28 o
   5   3   7     1001.34      893.44     17.84 o
   6   3   7      555.96      527.21     11.14 o
   7   3   7      101.86       91.32      4.26 o
   8   3   7      820.90      819.97     15.36 o
   9   3   7       14.57       14.10      4.68 o
  10   3   7       34.46       26.60      4.44 o
  11   3   7      343.38      364.86      8.26 o
  12   3   7        6.82       19.89      3.42 o
   0   4   7       13.92       10.00      3.34 o
   1   4   7      212.99      229.90      7.03 o
   2   4   7    10129.49    10078.42     54.39 o
   3   4   7      410.85      313.99      4.47 o
   4   4   7        9.82        0.82      2.38 o
   5   4   7     1568.47     1579.51     16.05 o
   6   4   7       83.83       78.76      4.49 o
   7   4   7        6.57        7.10      4.04 o
   8   4   7      614.99      663.11     11.42 o
   9   4   7      918.27      976.70     23.33 o
  10   4   7      395.45      413.91     10.00 o
  11   4   7        4.00       -2.10      3.74 o
  12   4   7      116.50      120.89      5.15 o
   1   5   7     5224.35     5470.27     26.21 o
   2   5   7      369.45      371.52      7.09 o
   3   5   7      395.95      398.92      6.16 o
   4   5   7      855.84      739.79     19.11 o
   5   5   7     1230.91     1252.37     22.26 o
   6   5   7     1500.38     1422.42     24.82 o
   7   5   7       53.88       47.96      3.85 o
   8   5   7     3640.91     3696.81     32.66 o
   9   5   7      816.15      818.22     23.72 o
  10   5   7       92.72       84.72      8.44 o
  11   5   7        6.43        4.94      3.47 o
   0   6   7     4828.56     4663.70     21.52 o
   1   6   7       30.25       22.01      1.86 o
   2   6   7     1973.63     2003.44     18.96 o
   3   6   7     2276.33     2275.02     37.67 o
   4   6   7      552.19      573.58      7.83 o
   5   6   7       11.59       10.56      3.24 o
   6   6   7      443.89      423.53      9.13 o
   7   6   7      836.89      878.13     15.70 o
   8   6   7       26.69       24.06      4.95 o
   9   6   7        5.83       10.85      4.42 o
  10   6   7        2.82        7.62      3.58 o
   1   7   7     2933.36     3036.94     13.40 o
   2   7   7      566.19      528.70      6.11 o
   3   7   7       63.59       71.02      2.76 o
   4   7   7      177.82      154.06      4.58 o
   5   7   7      260.57      251.19      4.76 o
   6   7   7      283.77      275.60      6.12 o
   7   7   7      321.07      311.76     13.09 o
   8   7   7       39.31       42.43      5.84 o
   9   7   7      205.78      221.69      9.05 o
  10   7   7       64.79       68.54      4.04 o
   0   8   7     2963.07     3022.05     27.08 o
   1   8   7       57.61       48.89      2.71 o
   2   8   7      966.90      958.58      8.35 o
   3   8   7       52.52       56.61      2.76 o
   4   8   7     1179.71     1155.24     10.72 o
   5   8   7      366.52      403.34      6.91 o
   6   8   7      178.81      143.20     10.21 o
   7   8   7      136.44      139.21      7.46 o
   8   8   7      417.11      467.48     12.49 o
   9   8   7     1006.83     1070.57     15.25 o
   1   9   7      698.31      807.87     12.14 o
   2   9   7       11.93       14.93      2.76 o
   3   9   7     1924.03     2067.47     23.51 o
   4   9   7     1934.47     1847.28     26.70 o
   5   9   7       79.75       60.33      4.74 o
   6   9   7      470.14      447.90     28.55 o
   7   9   7       15.37        6.56      5.82 o
   0  10   7     1157.29     1143.53     13.51 o
   1  10   7      688.91      712.14      9.10 o
   2  10   7      855.85      907.58     13.67 o
   3  10   7      428.10      416.81      9.41 o
   4  10   7       12.02       10.17      3.74 o
   5  10   7       87.79       86.46     12.03 o
   6  10   7        0.04        1.82      4.56 o
   1  11   7      188.58      176.41      7.35 o
   2  11   7        0.33       -0.59      4.36 o
   3  11   7      399.08      378.64      9.30 o
   0   0   8     8815.02     8228.44     37.36 o
   1   0   8       43.56       29.93      2.09 o
   2   0   8     2694.40     2509.78     28.38 o
   3   0   8      709.23      785.79     13.70 o
   4   0   8     6673.65     6603.14     42.26 o
   5   0   8      419.98      472.50     12.20 o
   6   0   8     1543.53     1675.25     26.24 o
   7   0   8      141.06      136.56      8.51 o
   8   0   8      322.88      329.68     13.86 o
   9   0   8     2118.46     2181.47     35.70 o
  10   0   8      953.69     1034.55     23.72 o
  11   0   8      818.01      893.27     19.72 o
  12   0   8      631.48      676.64     13.63 o
   1   1   8      993.35     1020.16      6.34 o
   2   1   8       22.80       12.25      1.28 o
   3   1   8     3156.80     3304.96     18.69 o
   4   1   8     1297.29      976.10     11.64 o
   5   1   8       18.73       23.16      2.85 o
   6   1   8     5452.25     5201.96     28.97 o
   7   1   8       26.36       33.28      3.56 o
   8   1   8     5573.70     5529.61     31.96 o
   9   1   8       13.71       10.43      4.75 o
  10   1   8      874.03      888.00     15.55 o
  11   1   8       21.95       21.21      4.06 o
  12   1   8      566.83      543.89    306.62 o
   0   2   8       45.01       44.14     12.39 o
   1   2   8       69.62       70.37      1.82 o
   2   2   8     3286.82     2714.04     36.69 o
   3   2   8      129.88      118.62      3.68 o
   4   2   8     1493.77     1447.56     34.17 o
   5   2   8      728.20      726.95     12.90 o
   6   2   8      145.79      141.42      4.63 o
   7   2   8       78.67       69.42      4.83 o
   8   2   8      203.80      180.38      5.98 o
   9   2   8      116.83      124.00      5.00 o
  10   2   8      988.80     1009.81     12.55 o
  11   2   8        0.81       -0.04      4.25 o
  12   2   8      947.17     1002.57     17.27 o
   1   3   8      685.87      704.60     14.01 o
   2   3   8     2563.17     2843.00     28.28 o
   3   3   8       94.21       96.05      5.26 o
   4   3   8      100.03       86.60      3.99 o
   5   3   8        5.69       16.42      4.99 o
   6   3   8     5790.76     5717.55     33.31 o
   7   3   8      179.22      186.30      5.05 o
   8   3   8     3190.07     3008.11     24.05 o
   9   3   8       35.36       23.48      4.02 o
  10   3   8      756.42      755.25     13.56 o
  11   3   8       75.64       57.36      4.51 o
  12   3   8      314.49      341.88      9.39 o
   0   4   8     3663.59     3583.05     34.12 o
   1   4   8       53.70       53.51      3.22 o
   2   4   8       57.03       81.58      2.71 o
   3   4   8      164.77      159.49      3.56 o
   4   4   8     3459.20     3385.41     32.43 o
   5   4   8     1129.63     1067.43     21.65 o
   6   4   8       12.22        9.98      3.29 o
   7   4   8      482.85      513.70      9.84 o
   8   4   8      139.00      122.61      5.13 o
   9   4   8      556.45      569.27     12.86 o
  10   4   8      556.46      531.40     21.29 o
  11   4   8      103.08       96.53     10.61 o
   1   5   8      280.47      261.78      3.51 o
   2   5   8      466.11      455.12      7.04 o
   3   5   8     1207.28     1255.48     13.93 o
   4   5   8      141.41      124.92      5.13 o
   5   5   8      470.71      479.86      7.08 o
   6   5   8      831.57      840.01     12.03 o
   7   5   8        0.63        0.98      3.89 o
   8   5   8      262.29      272.95      9.05 o
   9   5   8       58.18       56.01      4.63 o
  10   5   8       96.74       72.12      5.69 o
  11   5   8      139.47      141.43      4.17 o
   0   6   8     1261.94     1309.18     14.11 o
   1   6   8     1201.63     1247.85      8.63 o
   2   6   8        3.43       14.93      2.15 o
   3   6   8       22.68        6.85      2.54 o
   4   6   8      779.12      760.69     11.25 o
   5   6   8       71.20       70.37      3.80 o
   6   6   8      204.44      182.79      5.34 o
   7   6   8      626.11      621.25     12.72 o
   8   6   8       18.20       23.85      4.70 o
   9   6   8      120.94      112.53      5.12 o
  10   6   8        0.69       -3.50      3.50 o
   1   7   8       24.34       22.42      3.27 o
   2   7   8       41.74       52.96      3.37 o
   3   7   8     2686.24     2775.02     16.36 o
   4   7   8      668.30      748.62      8.45 o
   5   7   8      125.20      131.76      5.92 o
   6   7   8       25.92       31.08      4.60 o
   7   7   8        5.07        1.36      6.27 o
   8   7   8      680.87      695.88     18.01 o
   9   7   8      632.70      739.42     16.12 o
  10   7   8       38.57       30.71      4.22 o
   0   8   8      286.43      331.76      9.98 o
   1   8   8      323.95      356.43      6.35 o
   2   8   8      813.66      881.99     12.42 o
   3   8   8       28.60       33.99      3.12 o
   4   8   8        2.79        4.22      4.64 o
   5   8   8        3.51       -4.57      6.74 o
   6   8   8       46.80       41.29      4.14 o
   7   8   8       23.23       30.15      5.57 o
   8   8   8      286.19      288.93      9.84 o
   1   9   8      490.77      503.39      7.29 o
   2   9   8      142.21      149.36      6.25 o
   3   9   8       13.33       18.04      6.05 o
   4   9   8      774.58      782.57     17.45 o
   5   9   8      123.29       84.38     44.89 o
   6   9   8       93.95       87.31     49.67 o
   7   9   8       74.84       53.38     27.46 o
   0  10   8      625.98      612.41      9.60 o
   1  10   8      170.37      175.56      4.42 o
   2  10   8     1298.23     1297.21     19.36 o
   3  10   8        4.67        8.96      3.88 o
   4  10   8        3.46        5.03      3.55 o
   5  10   8       22.78       19.24      5.58 o
   1  11   8       85.85       75.69      5.03 o
   1   1   9     2995.99     3103.85     17.47 o
   2   1   9      763.19      777.40      9.13 o
   3   1   9     3718.49     3925.33     22.36 o
   4   1   9     2273.33     2308.48     18.45 o
   5   1   9     5227.80     5406.07     43.47 o
   6   1   9      105.27      107.18      5.18 o
   7   1   9       64.65       58.80      3.65 o
   8   1   9      160.96      187.30      6.98 o
   9   1   9     1254.07     1308.55     19.58 o
  10   1   9        0.88        4.42      7.01 o
  11   1   9      330.69      352.75      8.45 o
  12   1   9        5.13        5.23      3.76 o
   0   2   9     2701.65     2789.80     29.39 o
   1   2   9        4.28        7.18      1.47 o
   2   2   9     2573.98     2479.63     34.12 o
   3   2   9     4202.08     4475.84     34.17 o
   4   2   9     2004.72     2269.57     27.71 o
   5   2   9        2.53        4.65      3.15 o
   6   2   9        0.39       -0.06      3.24 o
   7   2   9       31.40       41.49      5.66 o
   8   2   9      125.69      148.03      5.33 o
   9   2   9      576.43      667.89     10.92 o
  10   2   9       42.08       31.91      3.88 o
  11   2   9       56.60       42.12     20.14 o
  12   2   9        0.53        6.14      4.55 o
   1   3   9     4003.90     4092.54     25.59 o
   2   3   9     1775.08     1807.89     23.75 o
   3   3   9      375.71      437.58     11.95 o
   4   3   9      668.12      683.75     10.01 o
   5   3   9      209.08      226.47      6.01 o
   6   3   9      602.39      599.09      8.42 o
   7   3   9      238.50      251.67      6.79 o
   8   3   9      294.96      273.37      7.16 o
   9   3   9       24.63       28.06      3.93 o
  10   3   9       25.75       12.93      4.41 o
  11   3   9       29.00       18.18      3.89 o
  12   3   9       45.82       49.80      4.37 o
   0   4   9     8930.30     9270.96     29.21 o
   1   4   9      664.39      666.39      8.87 o
   2   4   9      497.49      513.60      6.45 o
   3   4   9     2950.49     3193.04     23.31 o
   4   4   9       53.01       54.41      5.15 o
   5   4   9     2131.71     2075.94     14.17 o
   6   4   9      543.76      549.71      8.29 o
   7   4   9     1176.89     1217.12     16.54 o
   8   4   9      138.92      168.53      7.26 o
   9   4   9      756.57      761.08     14.29 o
  10   4   9       29.05       30.04      6.20 o
  11   4   9      260.11      274.94      9.60 o
   1   5   9     3460.04     3474.10     13.66 o
   2   5   9      132.42      168.05      3.40 o
   3   5   9       30.11       31.15      2.32 o
   4   5   9     3663.39     3682.82    104.51 o
   5   5   9      238.93      249.66      8.63 o
   6   5   9      263.66      294.61      7.26 o
   7   5   9      656.02      648.04     13.50 o
   8   5   9       16.26        9.80     10.59 o
   9   5   9      378.83      361.79     10.56 o
  10   5   9        1.34        1.10      3.82 o
  11   5   9      416.02      372.18      6.42 o
   0   6   9     1084.97     1178.07     23.44 o
   1   6   9       60.73       62.12      2.57 o
   2   6   9     3587.36     3648.49     36.59 o
   3   6   9     2182.30     2180.09     15.43 o
   4   6   9      829.51      777.30     18.89 o
   5   6   9     2384.24     2338.97     26.05 o
   6   6   9      467.54      465.44      9.94 o
   7   6   9     1165.62     1288.69     37.26 o
   8   6   9      129.49      142.70      6.11 o
   9   6   9      103.68       86.80      4.76 o
  10   6   9       24.50       19.71      4.59 o
   1   7   9     9267.07     9642.13     44.84 o
   2   7   9      171.48      175.36      5.17 o
   3   7   9     1459.18     1522.33     14.62 o
   4   7   9     2345.59     2306.23     43.49 o
   5   7   9      228.46      225.55     10.73 o
   6   7   9      346.88      385.97     17.50 o
   7   7   9      321.94      289.75     12.63 o
   8   7   9      538.54      544.89     15.88 o
   9   7   9       42.24       40.72      4.83 o
   0   8   9     1425.92     1497.91     49.35 o
   1   8   9     1034.48     1094.94     15.33 o
   2   8   9     1327.71     1381.23     18.81 o
   3   8   9      135.91      148.03      4.71 o
   4   8   9      408.92      426.67     10.18 o
   5   8   9      629.08      602.20     24.90 o
   6   8   9       29.62       33.36      4.06 o
   7   8   9      532.01      588.59     15.28 o
   8   8   9       58.63       52.01      4.85 o
   1   9   9      447.37      476.39      6.97 o
   2   9   9      619.30      676.71     15.45 o
   3   9   9      143.86      130.63      8.46 o
   4   9   9      216.24      224.97      9.69 o
   5   9   9       92.92       87.26     44.81 o
   6   9   9      435.35        0.55      6.63 o
   7   9   9      293.14      260.38      7.92 o
   0  10   9       91.12       98.64     51.26 o
   1  10   9       56.03       64.39      3.09 o
   2  10   9      812.18      793.02     19.11 o
   3  10   9      212.79      225.97      7.56 o
   4  10   9       26.58       18.88      4.88 o
   5  10   9       12.43       11.07      5.67 o
   0   0  10     6434.01     6667.61     37.89 o
   1   0  10      347.76      377.57      6.56 o
   2   0  10     8036.82     8299.96     45.46 o
   3   0  10     5574.91     6530.56     42.84 o
   4   0  10     2494.74     2510.61     28.14 o
   5   0  10     1563.39     1511.23     24.14 o
   6   0  10        0.00        5.23      5.24 o
   7   0  10     4727.58     4754.53     50.46 o
   8   0  10      414.02      398.96     15.80 o
   9   0  10     6640.05     7045.80     64.59 o
  10   0  10      703.44      764.79     20.10 o
  11   0  10     1247.43     1211.99     22.19 o
  12   0  10       29.26       32.74      4.81 o
   1   1  10     8321.98     7769.50     26.01 o
   2   1  10     4684.27     4893.42     33.00 o
   3   1  10     5947.50     6035.14     29.05 o
   4   1  10       13.42       46.33     12.93 o
   5   1  10      398.57      387.32     18.18 o
   6   1  10       61.85       48.68      6.22 o
   7   1  10      681.62      672.66     10.40 o
   8   1  10      786.78      840.34     13.67 o
   9   1  10      442.46      414.77     12.48 o
  10   1  10        2.12        1.21      4.40 o
  11   1  10     1288.73     1349.97     23.94 o
  12   1  10      385.46      363.27      9.77 o
   0   2  10      128.53      134.43      3.50 o
   1   2  10     3089.37     3342.56     16.09 o
   2   2  10       56.99       42.92      2.42 o
   3   2  10       61.85       51.76      4.05 o
   4   2  10     1497.60     1729.12     25.23 o
   5   2  10       88.97       40.83      4.03 o
   6   2  10       42.27       51.17      7.24 o
   7   2  10     9971.95    10071.78     41.54 o
   8   2  10     1059.69     1135.70     16.51 o
   9   2  10      814.80      828.80     12.08 o
  10   2  10      204.19      184.42      7.52 o
  11   2  10       63.58       41.67     26.35 o
  12   2  10       73.22       68.13      4.55 o
   1   3  10     5691.88     5774.38     54.45 o
   2   3  10      206.52      223.61      8.50 o
   3   3  10      634.17      572.03      9.42 o
   4   3  10        7.65       10.18      4.37 o
   5   3  10       72.33       74.69      6.86 o
   6   3  10      185.75      153.71      6.20 o
   7   3  10      240.61      229.25      6.41 o
   8   3  10      229.95      213.26      8.02 o
   9   3  10     3367.57     3434.23     52.89 o
  10   3  10      101.64       99.31      7.15 o
  11   3  10       45.77       37.48      6.30 o
  12   3  10        3.88        8.05      3.92 o
   0   4  10        2.88        3.37      8.90 o
   1   4  10      188.45      175.19      7.19 o
   2   4  10       10.46        9.79      2.62 o
   3   4  10     1555.52     1684.19     15.79 o
   4   4  10      171.98      177.64      5.74 o
   5   4  10        8.89       17.68      4.71 o
   6   4  10       51.69       43.03      4.10 o
   7   4  10     1551.07     1473.91     27.61 o
   8   4  10       13.36       14.15      4.57 o
   9   4  10      833.24      839.66     26.10 o
  10   4  10      156.60      132.50      5.34 o
  11   4  10        8.97       11.78      3.55 o
   1   5  10      603.10      581.82     10.84 o
   2   5  10        0.51        3.38      3.68 o
   3   5  10       11.25       12.02      3.78 o
   4   5  10        0.92        1.78      6.12 o
   5   5  10        0.41        4.56      6.46 o
   6   5  10      276.27      281.66      8.77 o
   7   5  10       43.75       54.61      5.02 o
   8   5  10       42.12       44.52      4.77 o
   9   5  10       47.60       57.59      4.50 o
  10   5  10        7.61        4.98      3.84 o
   0   6  10       89.90       97.67      5.24 o
   1   6  10       10.23        6.73      2.73 o
   2   6  10        2.99        4.29      6.53 o
   3   6  10       18.18       14.36      4.52 o
   4   6  10     2674.09     2691.37     35.46 o
   5   6  10       17.36       24.40      4.52 o
   6   6  10        4.84        6.64      4.82 o
   7   6  10        2.62        2.99      6.38 o
   8   6  10       56.53       42.07      7.75 o
   9   6  10        0.18       -3.78      8.44 o
  10   6  10        0.29       -4.83      4.83 o
   1   7  10     1480.21     1537.61     20.63 o
   2   7  10      131.82      130.31     19.13 o
   3   7  10      102.79      107.37      6.91 o
   4   7  10      695.92      709.84     19.88 o
   5   7  10      310.52      277.86      8.32 o
   6   7  10        4.64        9.03      4.42 o
   7   7  10       36.57       38.70      6.18 o
   8   7  10      139.50      137.91      7.86 o
   9   7  10       44.45       43.96      4.59 o
   0   8  10      843.36      913.91     14.97 o
   1   8  10      334.78      371.57     10.71 o
   2   8  10       90.17       84.81      5.34 o
   3   8  10       59.38       39.83      4.72 o
   4   8  10        3.08       10.76      4.65 o
   5   8  10       26.23       30.19      4.50 o
   6   8  10      353.63      348.49      8.43 o
   7   8  10      125.96      122.16      7.06 o
   8   8  10      116.22      114.64      5.53 o
   1   9  10      690.40      746.50     10.79 o
   2   9  10       17.43        9.97      5.65 o
   3   9  10       10.48        8.18      6.08 o
   4   9  10       22.00       16.46      5.42 o
   5   9  10      205.30      208.45    112.44 o
   6   9  10      171.28       -6.40      6.40 o
   7   9  10       49.61       42.81      4.97 o
   0  10  10      245.76      239.58      9.62 o
   1  10  10      208.38      197.12      5.65 o
   2  10  10       26.48       30.87      3.94 o
   3  10  10      461.02      517.41      9.13 o
   4  10  10        7.12       -1.47      3.43 o
   5  10  10      855.71      840.03     15.29 o
   1   1  11     3175.40     3312.55     18.29 o
   2   1  11     2235.54     2299.21     21.70 o
   3   1  11     2573.05     2564.95     38.20 o
   4   1  11     4305.83     4397.90     27.19 o
   5   1  11       10.82       20.76      5.38 o
   6   1  11      203.83      203.35      7.20 o
   7   1  11      498.27      487.99      9.04 o
   8   1  11      928.00      977.20     13.00 o
   9   1  11       73.83       79.87     11.61 o
  10   1  11       21.24       18.15      4.06 o
  11   1  11        7.40        3.21      3.84 o
  12   1  11        4.93        0.79      4.56 o
   0   2  11     9945.55    10589.02     76.94 o
   1   2  11     3651.28     3893.07     18.28 o
   2   2  11     1699.08     1741.13     13.62 o
   3   2  11      566.94      550.18      8.92 o
   4   2  11      248.08      249.08      6.00 o
   5   2  11       50.05       30.37      4.31 o
   6   2  11     2129.50     2280.84     23.65 o
   7   2  11      658.90      665.58     10.85 o
   8   2  11       94.19       83.05      4.40 o
   9   2  11       81.61       77.22      4.08 o
  10   2  11      235.04      240.87      7.74 o
  11   2  11      113.67      106.19     63.55 o
  12   2  11       49.97       42.46      3.98 o
   1   3  11      916.36      974.23     10.91 o
   2   3  11      165.81      144.51      6.22 o
   3   3  11       40.93       34.14      5.09 o
   4   3  11       14.57        9.12      3.51 o
   5   3  11      167.12      158.99      5.06 o
   6   3  11      628.52      576.27     15.09 o
   7   3  11      265.51      293.78      7.56 o
   8   3  11      166.16      167.63      5.72 o
   9   3  11       79.74       70.86      4.18 o
  10   3  11      168.16      177.37      6.10 o
  11   3  11        1.03        4.72      4.93 o
   0   4  11     3132.37     2958.37     31.47 o
   1   4  11      131.19      142.96      5.41 o
   2   4  11       82.97       58.34      3.53 o
   3   4  11      565.15      568.17      9.76 o
   4   4  11      906.22      935.98     13.88 o
   5   4  11      121.82      106.73      4.72 o
   6   4  11      198.32      206.54      9.44 o
   7   4  11      790.19      783.48     12.20 o
   8   4  11        4.30        0.32      4.05 o
   9   4  11      222.60      199.03     10.42 o
  10   4  11      315.80      313.20      7.73 o
  11   4  11      281.49      249.44     45.87 o
   1   5  11     5030.53     5227.70     27.98 o
   2   5  11      277.61      240.51     14.91 o
   3   5  11     2195.14     2193.35     27.43 o
   4   5  11      877.30      777.69     13.58 o
   5   5  11        9.40       24.22      6.35 o
   6   5  11     2716.21     2600.61     25.66 o
   7   5  11      621.98      625.27     13.08 o
   8   5  11     2308.39     2460.91     53.19 o
   9   5  11      142.26      128.43      5.40 o
  10   5  11      177.85      192.17     14.16 o
   0   6  11     9340.76     9152.34    498.27 o
   1   6  11     1688.53     1738.68     21.56 o
   2   6  11     3756.99     3682.24     30.21 o
   3   6  11      527.63      523.40     10.83 o
   4   6  11        5.85       10.76      6.67 o
   5   6  11     1379.71     1322.15     18.23 o
   6   6  11       33.60       28.56      4.96 o
   7   6  11      385.76      437.64     16.46 o
   8   6  11      761.83      754.57     19.93 o
   9   6  11      394.53      403.38     12.84 o
  10   6  11        3.23       -4.58      4.58 o
   1   7  11     1714.01     1809.42     23.29 o
   2   7  11     2266.33     2417.32     25.48 o
   3   7  11      131.55      144.27      5.90 o
   4   7  11      573.19      581.55     12.61 o
   5   7  11      521.43      469.94     10.70 o
   6   7  11     2179.93     2141.69     72.96 o
   7   7  11      815.45      823.94     20.35 o
   8   7  11       53.16       56.05      5.70 o
   9   7  11      114.89      107.71      6.15 o
   0   8  11     3418.26     3657.49     29.39 o
   1   8  11      148.35      144.32      7.12 o
   2   8  11      233.82      238.52      7.91 o
   3   8  11      130.37      157.07     11.62 o
   4   8  11      179.16      190.20      6.60 o
   5   8  11      370.90      353.93     12.85 o
   6   8  11      134.12      139.32      5.54 o
   7   8  11       36.12       39.52      5.33 o
   8   8  11       37.46       29.85      4.72 o
   1   9  11     1080.71     1111.07     16.79 o
   2   9  11       11.02       14.08      3.70 o
   3   9  11      135.43      145.23      8.53 o
   4   9  11       87.91       84.24      5.73 o
   5   9  11       20.68       19.19     14.15 o
   6   9  11      716.47      588.77    340.54 o
   0  10  11      143.80      155.67      7.87 o
   1  10  11      208.77      191.15     24.48 o
   2  10  11      197.94      200.12      8.73 o
   3  10  11       54.54       60.43      5.99 o
   4  10  11      202.97      209.35     19.73 o
   0   0  12    11250.06    10790.16     53.74 o
   1   0  12     1712.99     1771.83     15.49 o
   2   0  12     3001.98     2932.00     60.28 o
   3   0  12     2271.56     2257.35     27.11 o
   4   0  12     1461.50     1499.15     16.53 o
   5   0  12      376.47      361.86     12.40 o
   6   0  12     5270.86     5592.04     53.05 o
   7   0  12     2514.14     2539.77     38.13 o
   8   0  12     1024.17     1115.62     26.13 o
   9   0  12        2.16       -4.46      6.69 o
  10   0  12      573.32      603.14     17.25 o
  11   0  12       80.10       86.50      6.37 o
   1   1  12      505.69      563.53      6.15 o
   2   1  12       64.22       88.28      4.02 o
   3   1  12      167.14      188.46      7.35 o
   4   1  12     1465.14     1373.74     12.80 o
   5   1  12      629.77      715.46     12.51 o
   6   1  12     5459.83     5393.54     47.67 o
   7   1  12      498.63      482.31     10.36 o
   8   1  12     3503.83     3567.86     32.73 o
   9   1  12        2.45       -4.52      4.52 o
  10   1  12      302.53      313.12     15.99 o
  11   1  12       10.96       11.85      3.67 o
  12   1  12       90.95       67.03      4.12 o
   0   2  12    11099.78    10966.42    193.24 o
   1   2  12      179.74      133.05      2.83 o
   2   2  12     1003.67      915.17     14.68 o
   3   2  12        3.55        1.89      2.76 o
   4   2  12     1549.57     1573.09     13.23 o
   5   2  12       66.23       77.21      6.53 o
   6   2  12       52.93       64.43      4.33 o
   7   2  12      491.52      487.94      9.40 o
   8   2  12      777.55      814.05     12.16 o
   9   2  12       48.86       43.94      3.92 o
  10   2  12      161.26      171.37      6.31 o
  11   2  12       72.61       60.28     35.30 o
   1   3  12      297.33      322.05      6.22 o
   2   3  12      223.07      291.38      7.01 o
   3   3  12      228.23      262.22      7.29 o
   4   3  12      175.25      164.32      4.41 o
   5   3  12      131.80      121.06      4.27 o
   6   3  12     4472.55     4488.61     56.52 o
   7   3  12        2.97        1.02      3.87 o
   8   3  12      800.73      809.47     12.08 o
   9   3  12       12.90       13.74      3.75 o
  10   3  12       58.52       58.50      7.08 o
  11   3  12        1.52        3.46      4.47 o
   0   4  12        6.09       14.88      6.28 o
   1   4  12       11.89        7.20      3.18 o
   2   4  12      578.93      552.61      8.18 o
   3   4  12      614.55      636.72      9.00 o
   4   4  12       61.09       74.84      4.80 o
   5   4  12      279.10      268.04      6.23 o
   6   4  12       38.32       43.28     10.45 o
   7   4  12      238.10      197.83      6.14 o
   8   4  12      172.93      152.92      5.13 o
   9   4  12      298.57      299.91      8.80 o
  10   4  12       11.74        7.04      3.78 o
  11   4  12        6.08        7.73      4.86 o
   1   5  12      905.12      856.58     11.63 o
   2   5  12      109.64      143.26      6.61 o
   3   5  12      236.37      245.32      6.15 o
   4   5  12      369.46      336.14     25.90 o
   5   5  12      441.19      435.19     13.56 o
   6   5  12        1.01        6.27      4.98 o
   7   5  12      373.55      364.98      9.83 o
   8   5  12      336.45      356.73      9.41 o
   9   5  12      264.80      262.73      7.24 o
  10   5  12       59.18       72.43      8.23 o
   0   6  12       10.24       16.42      5.04 o
   1   6  12      515.71      472.22      9.15 o
   2   6  12     1128.47     1061.26     16.74 o
   3   6  12      765.41      809.29     13.63 o
   4   6  12        5.68       -0.04      6.56 o
   5   6  12      188.48      151.67      6.30 o
   6   6  12       28.40       40.19      4.81 o
   7   6  12       36.32       47.47      6.47 o
   8   6  12      137.24      152.16      8.78 o
   9   6  12        0.25       -4.67      5.28 o
  10   6  12      220.04      215.00      6.78 o
   1   7  12     1549.49     1574.34     26.50 o
   2   7  12     2043.29     2123.80     49.28 o
   3   7  12        0.60        4.57      5.14 o
   4   7  12        3.26        5.08      4.88 o
   5   7  12       23.12       18.21      4.93 o
   6   7  12        0.41        8.55      4.36 o
   7   7  12       96.49       96.24      6.55 o
   8   7  12      206.64      212.89      9.04 o
   9   7  12        9.66        3.18      4.26 o
   0   8  12       58.52       68.63      9.19 o
   1   8  12      101.77       89.08      6.90 o
   2   8  12       29.51       42.22      6.06 o
   3   8  12      171.95      178.74      5.30 o
   4   8  12        1.37        5.73      4.54 o
   5   8  12      152.55      148.51      5.45 o
   6   8  12       22.95       29.12      5.74 o
   7   8  12       11.18        2.40      5.45 o
   1   9  12      326.17      362.97     14.78 o
   2   9  12       39.64       32.13      3.63 o
   3   9  12       88.78       70.59      6.60 o
   4   9  12      314.70      321.77      9.95 o
   5   9  12        3.49        9.61      9.76 o
   6   9  12      204.45      243.79      8.82 o
   0  10  12     1906.34     1846.00     24.66 o
   1  10  12        0.23        9.34      3.90 o
   2  10  12      801.48      580.20    383.27 o
   3  10  12      118.44      130.03      7.93 o
   4  10  12      436.74      433.46      9.99 o
   1   1  13      299.65      279.60      5.97 o
   2   1  13      100.82      101.54      3.16 o
   3   1  13      311.38      308.65      6.39 o
   4   1  13      691.56      658.17     11.45 o
   5   1  13     1573.63     1564.09     18.96 o
   6   1  13       62.84       64.87      7.28 o
   7   1  13      614.33      663.92     10.82 o
   8   1  13      727.97      744.35     15.06 o
   9   1  13      139.20      143.04      6.78 o
  10   1  13       21.30       16.65      3.89 o
  11   1  13        5.68        5.89      5.06 o
   0   2  13      498.23      463.49     13.34 o
   1   2  13     1151.53     1207.59     15.30 o
   2   2  13     1416.99     1537.45     15.28 o
   3   2  13     1448.48     1453.61     16.79 o
   4   2  13       13.54       28.97      3.97 o
   5   2  13        1.97        9.18      4.37 o
   6   2  13      577.20      578.22     24.48 o
   7   2  13       73.91       79.20      4.52 o
   8   2  13      112.03      112.01      4.79 o
   9   2  13      153.04      137.15      4.70 o
  10   2  13       68.58       70.72      5.68 o
  11   2  13       12.39       15.25      9.72 o
   1   3  13     1843.88     1794.62     24.50 o
   2   3  13      188.99      181.70      4.32 o
   3   3  13     1035.95     1125.59     13.72 o
   4   3  13      652.88      646.85      9.30 o
   5   3  13       42.92       30.34      3.73 o
   6   3  13      214.81      191.33      7.08 o
   7   3  13       53.37       62.57      3.79 o
   8   3  13       31.64       27.30      3.82 o
   9   3  13       66.49       58.53      3.70 o
  10   3  13      119.30      124.55      5.71 o
  11   3  13       48.62       46.08      4.22 o
   0   4  13      453.08      413.13     13.51 o
   1   4  13       31.77       33.59      3.06 o
   2   4  13     2392.26     2359.54     18.34 o
   3   4  13       16.72       15.99      3.63 o
   4   4  13       37.75       36.13      4.68 o
   5   4  13      308.53      262.85      9.87 o
   6   4  13        4.96        7.41      5.32 o
   7   4  13     1927.98     1974.15     18.93 o
   8   4  13      187.87      150.86      6.04 o
   9   4  13      381.82      409.65     15.91 o
  10   4  13       22.64       25.78      5.26 o
   1   5  13     2003.98     1822.39     22.42 o
   2   5  13      174.06      173.48      8.32 o
   3   5  13     1165.63     1206.38     13.71 o
   4   5  13       74.46       72.89     11.31 o
   5   5  13        1.54       -0.96      6.29 o
   6   5  13      985.90     1103.68     34.17 o
   7   5  13     1008.03      950.46     15.24 o
   8   5  13      424.88      463.18     18.73 o
   9   5  13      211.08      190.59     14.91 o
  10   5  13       40.68       35.95     11.23 o
   0   6  13    12286.51    11748.61     58.11 o
   1   6  13      732.37      674.79     11.89 o
   2   6  13       17.85       13.75      4.41 o
   3   6  13      251.65      236.99      6.47 o
   4   6  13      379.23      372.55     13.77 o
   5   6  13      316.05      341.42      9.32 o
   6   6  13        0.68       -4.82      4.82 o
   7   6  13     1591.53     1572.07     29.39 o
   8   6  13      537.65      527.94     15.32 o
   9   6  13      521.77      596.17     13.94 o
   1   7  13     3081.48     2984.02    191.82 o
   2   7  13     1088.68     1097.53     20.65 o
   3   7  13      800.45      845.06     14.19 o
   4   7  13       52.97       61.84      4.80 o
   5   7  13       77.86       75.15      4.84 o
   6   7  13     2647.24     2667.19    113.21 o
   7   7  13        2.78       -5.47      5.47 o
   8   7  13      633.01      722.44     15.82 o
   0   8  13     1723.45     1778.36     34.35 o
   1   8  13      937.50      918.45     95.62 o
   2   8  13     1463.94     1631.26     19.39 o
   3   8  13      112.46      112.30      5.01 o
   4   8  13      231.17      234.18      7.40 o
   5   8  13      238.34      240.62      6.69 o
   6   8  13       10.41        6.51      5.60 o
   7   8  13      755.10      766.50     15.16 o
   1   9  13      829.18      772.68    131.21 o
   2   9  13        8.24       10.17      3.52 o
   3   9  13      132.19      148.90      5.46 o
   4   9  13       58.86       70.51      4.90 o
   5   9  13      153.99      151.36     83.83 o
   6   9  13       71.56       78.64      5.51 o
   0  10  13      294.07      268.74      8.75 o
   1  10  13       57.68       33.89      6.21 o
   2  10  13        0.68       -3.83      4.66 o
   0   0  14      322.02      289.89      9.54 o
   1   0  14     5204.80     5152.20     40.67 o
   2   0  14      238.53      224.52     16.24 o
   3   0  14     1839.12     1738.76     81.71 o
   4   0  14       86.81       77.58      5.80 o
   5   0  14     1470.58     1318.12     25.32 o
   6   0  14      357.31      389.00     14.90 o
   7   0  14     7227.99     7409.64     66.41 o
   8   0  14      882.91      900.71     23.49 o
   9   0  14      862.62      888.13     22.34 o
  10   0  14        0.08        0.68      5.57 o
  11   0  14      243.96      231.37      8.20 o
   1   1  14    12802.57    12899.91     39.34 o
   2   1  14      315.28      352.06      6.44 o
   3   1  14     2091.52     2094.95     39.40 o
   4   1  14     1904.90     1940.14     20.80 o
   5   1  14       16.60       19.83      4.32 o
   6   1  14       73.19       62.17      5.76 o
   7   1  14     1616.44     1630.26     20.39 o
   8   1  14       97.08      102.44      6.21 o
   9   1  14       45.92       36.79      4.40 o
  10   1  14      145.00      145.75      5.77 o
  11   1  14      376.93      381.45      8.94 o
   0   2  14      482.09      550.61     14.93 o
   1   2  14      180.00      179.66      5.96 o
   2   2  14       88.30       91.88      4.47 o
   3   2  14      449.36      498.49      6.89 o
   4   2  14      244.77      242.87      5.69 o
   5   2  14     3299.14     3303.80     28.62 o
   6   2  14      315.71      322.31      9.53 o
   7   2  14      548.73      553.61     10.03 o
   8   2  14      287.29      304.29      7.26 o
   9   2  14     1943.08     2151.43     18.02 o
  10   2  14      184.53      195.82      6.29 o
  11   2  14        0.30        1.50      4.38 o
   1   3  14     1243.40     1095.70     14.89 o
   2   3  14       25.15       46.74      3.87 o
   3   3  14      856.02      853.20     10.63 o
   4   3  14      143.52      144.81      4.42 o
   5   3  14       34.45       31.88      5.74 o
   6   3  14      246.26      222.32      7.95 o
   7   3  14       38.41       47.81      3.94 o
   8   3  14      480.20      505.15      9.33 o
   9   3  14      131.79      119.54      5.25 o
  10   3  14        1.42        3.74      5.17 o
  11   3  14      298.09      244.95      7.43 o
   0   4  14      320.11      251.44     52.04 o
   1   4  14        0.15        3.10      3.48 o
   2   4  14       74.81       64.69      3.46 o
   3   4  14      128.96      111.78      4.10 o
   4   4  14       47.47       46.46      4.69 o
   5   4  14      137.35      109.37      4.58 o
   6   4  14      620.17      585.36     12.28 o
   7   4  14     1262.63     1273.31     15.00 o
   8   4  14       87.41       76.16      4.01 o
   9   4  14      278.03      280.48      7.76 o
  10   4  14        1.85        3.58      5.00 o
   1   5  14     2445.56     2165.51     23.14 o
   2   5  14      732.17      671.91     13.48 o
   3   5  14      119.78      133.97      5.11 o
   4   5  14      130.45      142.66      6.18 o
   5   5  14        7.20       12.98      5.37 o
   6   5  14        8.84        3.14      5.35 o
   7   5  14      397.51      362.50      9.12 o
   8   5  14       19.46       18.95      8.47 o
   9   5  14        0.29        4.62      4.03 o
  10   5  14       15.40       17.69      4.89 o
   0   6  14       53.33       45.59      7.00 o
   1   6  14      663.22      613.62     15.40 o
   2   6  14      141.54      134.70      5.87 o
   3   6  14       81.33       78.99      4.45 o
   4   6  14      337.16      342.13      9.54 o
   5   6  14      372.70      361.30     14.28 o
   6   6  14     1503.52     1512.43     17.87 o
   7   6  14      227.09      202.38     10.41 o
   8   6  14       11.61       13.19      5.13 o
   9   6  14      102.94       84.42      4.82 o
   1   7  14       12.05       -1.88      6.25 o
   2   7  14      988.44     1026.74     17.23 o
   3   7  14      430.12      427.30     10.14 o
   4   7  14       74.44       72.33      4.73 o
   5   7  14       45.61       44.43      4.40 o
   6   7  14      145.68      151.22      8.57 o
   7   7  14       21.25       15.76      5.35 o
   8   7  14      465.40      438.42     11.64 o
   0   8  14      405.26      345.24     15.40 o
   1   8  14      274.46      265.82     29.08 o
   2   8  14        7.98        7.43      4.34 o
   3   8  14      226.95      253.22      8.36 o
   4   8  14       32.78       26.94      7.91 o
   5   8  14        1.37        3.28      4.71 o
   6   8  14      333.59      328.24     10.66 o
   7   8  14      311.97      375.71      9.89 o
   1   9  14      509.46      443.65     86.51 o
   2   9  14       40.52       39.31      3.34 o
   3   9  14       45.26       54.94      3.95 o
   4   9  14       10.76       15.36      3.77 o
   5   9  14        0.56       -4.85      6.21 o
   0  10  14       57.77       56.91      5.18 o
   1  10  14        0.32       -5.18      5.18 o
   2  10  14       83.58       70.67      4.41 o
   1   1  15        3.03        7.07      3.65 o
   2   1  15     1119.88     1208.46     12.33 o
   3   1  15      455.90      472.44      8.21 o
   4   1  15      199.23      202.18      7.20 o
   5   1  15      485.39      522.02     20.12 o
   6   1  15      473.23      457.61     11.60 o
   7   1  15     2271.11     2379.58     20.39 o
   8   1  15       16.83       22.16      4.74 o
   9   1  15       80.43       72.55      6.93 o
  10   1  15       32.20       40.75      3.54 o
  11   1  15        1.30        1.63      6.29 o
   0   2  15    13472.27    14369.38     77.10 o
   1   2  15     1663.09     1780.92     19.15 o
   2   2  15      132.90      122.14      5.73 o
   3   2  15       52.76       56.45      3.40 o
   4   2  15      102.86      135.05      4.97 o
   5   2  15       22.32       21.16      6.34 o
   6   2  15       39.72       40.63     11.21 o
   7   2  15      631.04      671.39     11.17 o
   8   2  15       49.14       53.74      4.08 o
   9   2  15      554.28      590.60     12.12 o
  10   2  15       86.58       73.05      3.79 o
  11   2  15      115.15      125.43      5.52 o
   1   3  15      750.85      706.97     13.10 o
   2   3  15        2.62        4.22      3.01 o
   3   3  15        4.05       10.89      3.48 o
   4   3  15     1006.06      994.90     12.36 o
   5   3  15      104.96       96.43      4.75 o
   6   3  15      493.65      484.29     11.64 o
   7   3  15      264.18      232.44      6.68 o
   8   3  15      900.09      942.75     12.52 o
   9   3  15      293.50      316.46      6.54 o
  10   3  15      139.27      124.48     74.01 o
   0   4  15       37.87       50.53     15.65 o
   1   4  15     1173.55     1065.45     13.41 o
   2   4  15     3189.24     3014.42     28.96 o
   3   4  15       89.15       82.62      3.72 o
   4   4  15        6.92        5.76      4.60 o
   5   4  15     1621.02     1603.83     25.80 o
   6   4  15       20.25       14.59      5.25 o
   7   4  15     1258.23     1297.42     14.94 o
   8   4  15       93.24       97.35      3.97 o
   9   4  15        9.16       12.68      3.67 o
  10   4  15      275.88      251.60     11.24 o
   1   5  15     2706.08     2463.23     23.16 o
   2   5  15      592.57      605.39     13.14 o
   3   5  15      576.32      594.60     12.01 o
   4   5  15     1226.11     1220.32     20.93 o
   5   5  15      702.28      723.86     13.30 o
   6   5  15      775.46      894.14     15.77 o
   7   5  15        3.71        6.87      4.95 o
   8   5  15      508.52      560.19     10.08 o
   9   5  15      103.86       86.36      5.90 o
   0   6  15     2801.13     2371.93    342.45 o
   1   6  15      879.27      836.98     33.30 o
   2   6  15      446.03      446.61     11.82 o
   3   6  15       34.49       38.61      5.17 o
   4   6  15       27.29       35.59      5.47 o
   5   6  15      409.36      431.64     10.35 o
   6   6  15      147.88      129.41      9.57 o
   7   6  15     1067.86     1083.79     22.90 o
   8   6  15        1.13        6.38      5.21 o
   9   6  15      570.12      616.17     12.23 o
   1   7  15       39.42       40.67      5.96 o
   2   7  15       43.35       55.13     10.86 o
   3   7  15       76.72       92.56      5.49 o
   4   7  15      989.98     1010.79     16.04 o
   5   7  15        1.30        4.32      5.80 o
   6   7  15      462.86      501.12     15.53 o
   7   7  15       28.79       24.80      5.20 o
   8   7  15      627.42      670.39     13.41 o
   0   8  15        8.76       -0.35      8.29 o
   1   8  15      118.93      103.04      6.82 o
   2   8  15     2579.41     2713.52     30.92 o
   3   8  15       90.75       78.81      4.86 o
   4   8  15       78.50       80.89      4.15 o
   5   8  15       21.76       19.63      3.86 o
   6   8  15        2.10        3.40      5.08 o
   1   9  15      483.86      406.64     39.98 o
   2   9  15        4.07       -0.01      3.34 o
   3   9  15       66.84       55.20     11.64 o
   4   9  15      125.92      124.67      6.35 o
   5   9  15        3.74       -5.59      5.59 o
   0   0  16     2918.87     2717.20    163.24 o
   1   0  16     1097.85     1212.21     23.41 o
   2   0  16     5498.89     5648.98     69.35 o
   3   0  16       62.71       53.29      5.89 o
   4   0  16      541.35      517.54     16.18 o
   5   0  16     8566.24     8678.01     69.06 o
   6   0  16     8887.72     9318.02     73.97 o
   7   0  16      944.95     1021.18     25.00 o
   8   0  16       85.55       89.50      7.49 o
   9   0  16       56.60       58.71      5.89 o
  10   0  16      418.50      431.84     13.01 o
  11   0  16       15.52       20.86      4.51 o
   1   1  16      137.46      153.26      7.30 o
   2   1  16      268.83      265.80      6.09 o
   3   1  16      437.76      450.18     11.19 o
   4   1  16     2260.97     2228.29     23.48 o
   5   1  16      396.76      425.51     14.54 o
   6   1  16      424.33      391.58     10.96 o
   7   1  16        7.10       13.76      4.65 o
   8   1  16      529.75      540.07     12.49 o
   9   1  16       94.49       86.86      7.00 o
  10   1  16      169.10      172.73      6.70 o
  11   1  16        6.45        3.41      3.87 o
   0   2  16    10821.55    10854.84     70.07 o
   1   2  16      160.88      161.17      6.18 o
   2   2  16     3630.77     3838.21     23.45 o
   3   2  16      233.87      244.19      5.93 o
   4   2  16      173.04      187.04      4.60 o
   5   2  16      653.54      697.99     16.22 o
   6   2  16       84.05       76.94      4.97 o
   7   2  16       21.45       23.61      3.98 o
   8   2  16      169.55      170.03      5.45 o
   9   2  16      298.62      334.07      8.79 o
  10   2  16      133.82      131.80      4.58 o
   1   3  16      662.88      685.59     13.05 o
   2   3  16      185.38      153.90      4.89 o
   3   3  16     1054.17     1038.33     15.75 o
   4   3  16       89.57       71.00      5.33 o
   5   3  16       14.72       11.75      4.06 o
   6   3  16     2377.49     2426.63     25.82 o
   7   3  16      145.64      159.59      6.51 o
   8   3  16     1310.27     1438.57     15.08 o
   9   3  16      169.91      166.71      4.49 o
  10   3  16      534.22      488.95    271.79 o
   0   4  16     5467.96     4625.33    421.13 o
   1   4  16     1118.73     1052.27     13.81 o
   2   4  16      829.34      762.07     12.79 o
   3   4  16       49.63       40.85      3.67 o
   4   4  16       75.49       84.85      4.96 o
   5   4  16      224.63      213.54     10.21 o
   6   4  16      423.11      409.60      9.98 o
   7   4  16      413.20      411.85     10.88 o
   8   4  16      154.17      140.98      5.74 o
   9   4  16       84.70       80.31      4.19 o
   1   5  16      105.44      108.70      5.11 o
   2   5  16      258.76      265.03      7.15 o
   3   5  16       65.32       61.70      4.15 o
   4   5  16      555.46      520.16     19.06 o
   5   5  16      244.72      243.15      9.38 o
   6   5  16      209.15      198.61      7.16 o
   7   5  16      251.40      241.04     15.40 o
   8   5  16      256.82      255.42     10.09 o
   9   5  16        2.04        4.80      5.15 o
   0   6  16     1083.04      839.50    182.65 o
   1   6  16      163.63      140.14      5.96 o
   2   6  16      862.71      834.79     12.80 o
   3   6  16      232.65      238.67      6.43 o
   4   6  16        3.95        5.59      7.74 o
   5   6  16        0.03       -4.37      4.37 o
   6   6  16        1.48       -5.96      5.96 o
   7   6  16      172.86      163.04      9.08 o
   8   6  16       56.43       42.91      4.70 o
   1   7  16     1214.67     1141.53     76.46 o
   2   7  16      384.04      414.11     10.88 o
   3   7  16      149.71      136.14      5.35 o
   4   7  16       38.90       52.36      4.46 o
   5   7  16      299.68      322.59      8.22 o
   6   7  16       75.43       74.38      5.90 o
   7   7  16        3.67        8.47      4.80 o
   0   8  16      623.97      521.69     17.74 o
   1   8  16       34.18       34.38     10.33 o
   2   8  16      962.59      981.75     15.40 o
   3   8  16        5.82        7.03      4.43 o
   4   8  16       26.42       26.63      4.27 o
   5   8  16       27.45       20.45      3.74 o
   6   8  16        0.37        3.99      5.13 o
   1   9  16        6.89        4.06      4.10 o
   2   9  16      224.37      213.66      8.60 o
   3   9  16       77.49       75.32     46.45 o
   1   1  17     2136.40     2272.55     18.19 o
   2   1  17       44.25       39.70      3.78 o
   3   1  17     1069.02     1115.71     30.26 o
   4   1  17     1786.21     1832.17     21.97 o
   5   1  17      384.96      392.75     13.16 o
   6   1  17       15.95       13.58      4.50 o
   7   1  17       33.82       41.24      4.76 o
   8   1  17      522.82      572.11     12.70 o
   9   1  17        6.59       10.31      3.91 o
  10   1  17       22.24       25.94      6.72 o
   0   2  17      943.62      981.08     22.02 o
   1   2  17        9.93       18.16      4.03 o
   2   2  17        4.15        1.43      3.82 o
   3   2  17     1522.37     1661.39     18.54 o
   4   2  17      649.07      699.83      8.80 o
   5   2  17     1561.08     1599.05     15.89 o
   6   2  17       46.95       42.55      5.07 o
   7   2  17       44.07       46.89      3.97 o
   8   2  17      128.42      118.45      4.44 o
   9   2  17      465.11      510.39     10.29 o
  10   2  17       24.91       17.66      5.10 o
   1   3  17      941.69      967.76     11.15 o
   2   3  17       73.06       64.50      3.37 o
   3   3  17      673.13      740.52     10.85 o
   4   3  17        1.11        1.86      3.40 o
   5   3  17       16.64       19.35      4.07 o
   6   3  17      773.53      830.40     15.01 o
   7   3  17       21.58       15.99      3.76 o
   8   3  17      927.23      977.86     11.97 o
   9   3  17       26.88       40.01      5.01 o
  10   3  17       18.99       22.98      4.70 o
   0   4  17     1000.26      953.75     30.04 o
   1   4  17       49.05       34.20      3.83 o
   2   4  17      754.82      716.45     12.72 o
   3   4  17      213.30      192.29      5.88 o
   4   4  17      129.42      131.67      9.72 o
   5   4  17      295.20      323.93      9.18 o
   6   4  17      166.50      148.04      6.05 o
   7   4  17     1264.39     1336.51     15.73 o
   8   4  17      153.32      142.38      4.37 o
   9   4  17     1105.06     1013.08     38.60 o
   1   5  17      490.26      448.53      9.56 o
   2   5  17      172.57      151.26      7.60 o
   3   5  17      684.12      711.43     11.22 o
   4   5  17       24.73       33.75      4.89 o
   5   5  17      102.31      121.47      7.83 o
   6   5  17        2.24        8.69      4.98 o
   7   5  17       18.17        3.43      4.59 o
   8   5  17     1090.79     1155.18     20.55 o
   9   5  17      237.30      245.98      7.34 o
   0   6  17     2011.53     1479.07     33.12 o
   1   6  17       17.20       12.52      4.53 o
   2   6  17     1275.16     1339.16     17.13 o
   3   6  17      193.00      200.27      5.98 o
   4   6  17      190.32      203.10     15.18 o
   5   6  17      718.12      778.45     10.80 o
   6   6  17       11.46        4.74      6.08 o
   7   6  17      486.65      532.26     14.70 o
   8   6  17       41.31       45.34      4.66 o
   1   7  17     1929.58     1784.61     42.86 o
   2   7  17      276.88      262.75     13.66 o
   3   7  17      283.41      286.58      8.78 o
   4   7  17       10.88        3.69      4.29 o
   5   7  17      169.15      183.34      5.92 o
   6   7  17      791.48      911.46     18.78 o
   7   7  17      188.77      170.53      7.04 o
   0   8  17     4284.07     3518.48     43.16 o
   1   8  17      107.21       98.44      5.34 o
   2   8  17      345.24      345.90      7.54 o
   3   8  17      114.19      119.49      4.79 o
   4   8  17      419.47      413.01      8.05 o
   5   8  17      601.48      579.32     13.17 o
   1   9  17      407.56      398.29      7.57 o
   2   9  17        1.65        2.15      4.45 o
   3   9  17      599.77      589.11     10.67 o
   0   0  18     1334.12     1411.04     24.32 o
   1   0  18      151.30      146.24      5.71 o
   2   0  18        0.28       -1.40      4.95 o
   3   0  18     1935.82     1957.51     32.08 o
   4   0  18      132.96      139.05      8.51 o
   5   0  18     6667.34     6655.13     62.44 o
   6   0  18      245.74      254.37     12.42 o
   7   0  18      375.35      385.03     14.98 o
   8   0  18       78.92       73.48      6.45 o
   9   0  18      402.50      422.24     13.87 o
  10   0  18       39.52       47.98      4.71 o
   1   1  18     7406.71     7483.69     42.66 o
   2   1  18        1.69        0.22      3.84 o
   3   1  18      234.66      257.50      8.34 o
   4   1  18        0.80        4.62      4.52 o
   5   1  18      275.81      263.86      8.61 o
   6   1  18      467.69      442.11     11.61 o
   7   1  18        2.81        2.68      4.49 o
   8   1  18      171.16      179.41     12.67 o
   9   1  18      260.68      304.14      8.01 o
  10   1  18       69.03       71.88      3.27 o
   0   2  18      156.80      165.41      9.91 o
   1   2  18      457.26      465.51     11.83 o
   2   2  18       10.61       22.24      4.12 o
   3   2  18     4449.91     4607.87     37.04 o
   4   2  18        1.39        3.72      3.32 o
   5   2  18      259.46      252.32      6.53 o
   6   2  18      440.93      459.08     17.36 o
   7   2  18     2208.88     2403.47     20.18 o
   8   2  18      172.17      181.36      6.90 o
   9   2  18      122.06      112.82      4.53 o
  10   2  18       72.51       66.99      4.65 o
   1   3  18     1942.33     1745.60     15.36 o
   2   3  18      528.57      530.79      8.50 o
   3   3  18     2056.27     2017.29     21.89 o
   4   3  18        2.49        8.84      3.57 o
   5   3  18      620.39      634.11     17.75 o
   6   3  18       66.38       70.92      4.96 o
   7   3  18        4.30        3.41      3.64 o
   8   3  18      605.98      611.02      9.04 o
   9   3  18      178.68      165.80      5.04 o
   0   4  18      444.16      442.69     11.56 o
   1   4  18       60.60       62.89      4.49 o
   2   4  18       20.34       13.60      3.82 o
   3   4  18     1364.79     1284.56     14.79 o
   4   4  18       75.46       83.59      6.81 o
   5   4  18     2381.57     2363.24     43.56 o
   6   4  18       27.35       26.89      4.71 o
   7   4  18      272.86      279.59      7.31 o
   8   4  18       41.97       39.62      3.49 o
   9   4  18      525.17      443.01      9.79 o
   1   5  18      202.14      157.11      8.99 o
   2   5  18        2.75        3.54      4.02 o
   3   5  18      323.60      321.40      7.59 o
   4   5  18       12.88       11.71      5.23 o
   5   5  18      104.08       76.19      4.82 o
   6   5  18        1.57        9.27      4.57 o
   7   5  18        1.24       -2.14      4.22 o
   8   5  18       41.29       39.20      5.18 o
   0   6  18      164.05      147.86     11.01 o
   1   6  18       37.75       29.25      5.45 o
   2   6  18        9.89       12.76      4.50 o
   3   6  18        2.19       -2.83      4.03 o
   4   6  18       74.87       76.14      5.26 o
   5   6  18      526.84      512.29      8.88 o
   6   6  18       83.51       88.78      7.39 o
   7   6  18       26.07       33.18      5.07 o
   8   6  18        0.24        4.24      4.39 o
   1   7  18     1590.02     1579.96     21.33 o
   2   7  18      401.37      405.10     10.14 o
   3   7  18       72.37       76.95      4.53 o
   4   7  18        3.71        8.11      3.98 o
   5   7  18       27.20       30.56      4.16 o
   6   7  18        4.83        9.95      5.17 o
   7   7  18       18.63        4.33      4.44 o
   0   8  18        0.48       -2.81      6.70 o
   1   8  18       31.79       17.45      4.48 o
   2   8  18       43.60       40.15      4.08 o
   3   8  18       18.52       19.34      3.79 o
   4   8  18        2.13        4.27      3.61 o
   5   8  18      668.84      676.73     13.10 o
   1   9  18      173.62      189.34      6.73 o
   1   1  19      382.29      380.32      9.92 o
   2   1  19       50.99       56.46      4.67 o
   3   1  19      769.55      828.32     15.07 o
   4   1  19        0.32       -1.62      5.75 o
   5   1  19      448.53      479.45      8.72 o
   6   1  19      318.86      334.85     10.19 o
   7   1  19      293.62      330.48      9.66 o
   8   1  19      161.48      176.74      6.79 o
   9   1  19      104.02      118.80      6.54 o
  10   1  19       34.99       36.90      5.50 o
   0   2  19      126.97      147.98     10.02 o
   1   2  19      766.52      790.91     19.23 o
   2   2  19     1027.56     1067.11     15.95 o
   3   2  19       21.37       19.68      3.74 o
   4   2  19        9.67        6.56      3.45 o
   5   2  19     1047.49     1122.83     18.11 o
   6   2  19      346.60      371.36     10.88 o
   7   2  19      581.51      628.35     12.34 o
   8   2  19       15.80       21.53      4.03 o
   9   2  19      877.71     1013.54     15.21 o
   1   3  19       72.97       73.11      3.55 o
   2   3  19       42.26       34.57      3.19 o
   3   3  19      972.45     1038.27     13.18 o
   4   3  19       90.81      102.63      3.83 o
   5   3  19        1.05        1.60      4.03 o
   6   3  19      708.01      752.01     13.68 o
   7   3  19        1.76        4.11      3.64 o
   8   3  19      387.02      426.75     10.64 o
   9   3  19       95.67       82.85      3.67 o
   0   4  19     2472.55     2446.36     26.92 o
   1   4  19       68.58       58.63      3.45 o
   2   4  19       59.78       65.10      4.29 o
   3   4  19        6.51        4.19      3.90 o
   4   4  19      875.98      912.21     15.47 o
   5   4  19      593.35      671.68     15.04 o
   6   4  19       43.75       50.12      4.38 o
   7   4  19      148.79      133.61      5.35 o
   8   4  19      109.88      108.68      4.37 o
   1   5  19      330.67      307.23      8.16 o
   2   5  19        8.77       10.41      5.05 o
   3   5  19       17.09       21.68      3.92 o
   4   5  19       12.51       12.21      4.67 o
   5   5  19      380.01      316.58     19.75 o
   6   5  19      865.08      953.62     33.53 o
   7   5  19       50.38       38.80     32.81 o
   8   5  19     1285.12     1311.09     18.30 o
   0   6  19      233.26      207.44     12.06 o
   1   6  19        0.39       -0.01      4.09 o
   2   6  19     2273.36     2276.01     22.79 o
   3   6  19       77.98       66.77      5.61 o
   4   6  19       84.11       87.98     10.59 o
   5   6  19      117.83      123.13      4.85 o
   6   6  19       25.80       26.77      5.61 o
   7   6  19      721.43      755.41     15.08 o
   1   7  19        5.54        8.68      4.72 o
   2   7  19      159.68      144.38      5.85 o
   3   7  19       69.60       59.45      5.10 o
   4   7  19      677.38      718.69     19.58 o
   5   7  19        0.58       -1.68      3.92 o
   6   7  19      608.37      674.76     13.98 o
   0   8  19     5890.82     5897.29     47.41 o
   1   8  19       64.48       67.83      4.23 o
   2   8  19      587.74      497.28     78.85 o
   3   8  19      112.52       98.94      3.92 o
   4   8  19       65.31       78.07      5.30 o
   0   0  20     4796.26     4550.66     47.05 o
   1   0  20       60.81       65.78      5.04 o
   2   0  20     2503.87     2520.83     25.00 o
   3   0  20       33.94       45.29      6.73 o
   4   0  20      151.71      161.09     11.41 o
   5   0  20     4181.86     4508.26     51.65 o
   6   0  20     2525.37     2716.48     39.31 o
   7   0  20      156.39      169.85     10.07 o
   8   0  20     1358.57     1437.95     25.39 o
   9   0  20      252.87      293.68     10.01 o
   1   1  20      673.94      677.55     12.27 o
   2   1  20      573.56      570.04     10.10 o
   3   1  20       16.40       18.23      5.45 o
   4   1  20      417.12      400.78     10.86 o
   5   1  20      123.77      123.84      4.50 o
   6   1  20      589.90      659.83     13.63 o
   7   1  20        5.49       11.16      5.53 o
   8   1  20      895.26      969.12     14.52 o
   9   1  20        1.39       -3.98      5.21 o
   0   2  20     4401.59     4296.27     50.24 o
   1   2  20        0.09       -1.71      5.64 o
   2   2  20     3987.86     3844.08     29.84 o
   3   2  20      779.02      865.48     10.96 o
   4   2  20      118.48      148.38      4.35 o
   5   2  20       87.87      105.32      5.73 o
   6   2  20      203.26      207.75      7.61 o
   7   2  20      908.33      985.64     13.42 o
   8   2  20       88.13       89.11      5.37 o
   9   2  20       65.96       68.49      3.36 o
   1   3  20      459.39      462.31      8.14 o
   2   3  20       76.99       92.75      3.69 o
   3   3  20      346.94      326.35      7.55 o
   4   3  20      550.88      539.62      9.14 o
   5   3  20     1803.09     1878.18     16.65 o
   6   3  20      561.96      580.41     13.49 o
   7   3  20        0.00        1.76      3.58 o
   8   3  20      712.31      682.85      9.62 o
   0   4  20     1910.73     1791.78     31.01 o
   1   4  20      590.66      561.61      9.19 o
   2   4  20      911.38      860.56     14.88 o
   3   4  20     1460.78     1411.98     15.35 o
   4   4  20        0.73       -0.92      4.62 o
   5   4  20       61.56       56.07      8.82 o
   6   4  20      245.19      216.72     11.41 o
   7   4  20       28.70       20.67      4.84 o
   8   4  20      338.43      244.75     59.05 o
   1   5  20      178.45      171.46      9.56 o
   2   5  20       38.23       28.66      3.94 o
   3   5  20      106.28       99.41      5.94 o
   4   5  20       10.43       20.32      6.70 o
   5   5  20        0.28       -3.05      6.75 o
   6   5  20      261.23      271.62      9.84 o
   7   5  20       83.94       74.20     43.17 o
   0   6  20      692.41      611.54     19.35 o
   1   6  20       81.84       77.70      4.88 o
   2   6  20      246.20      219.29      9.51 o
   3   6  20      228.32      207.95      6.14 o
   4   6  20       64.85       66.35      4.15 o
   5   6  20        2.26        8.40      3.53 o
   6   6  20      172.76      162.08      7.63 o
   7   6  20        3.99        0.55      4.56 o
   1   7  20       35.57       30.06      6.78 o
   2   7  20     1122.02     1066.51     13.71 o
   3   7  20      390.27      377.21     11.11 o
   4   7  20       30.85       34.71      3.83 o
   5   7  20        2.04       -0.72      4.69 o
   0   8  20      596.88      603.71     13.70 o
   1   8  20        1.41        4.88      4.80 o
   2   8  20      201.05      196.04    106.09 o
   3   8  20      269.89      228.38     35.22 o
   1   1  21      493.33      488.70      9.36 o
   2   1  21      178.25      197.49      6.07 o
   3   1  21      806.06      800.13     15.00 o
   4   1  21       46.52       52.91      6.05 o
   5   1  21     1198.54     1315.37     19.32 o
   6   1  21      202.64      231.98      7.98 o
   7   1  21      234.04      226.63      7.45 o
   8   1  21        0.21        7.39      3.62 o
   9   1  21        0.82        1.45      3.29 o
   0   2  21      376.80      389.56     15.06 o
   1   2  21       93.76       97.39      4.40 o
   2   2  21       73.63       60.36      4.15 o
   3   2  21      161.86      139.58      6.14 o
   4   2  21      149.06      162.80      5.15 o
   5   2  21       10.92        9.10      4.03 o
   6   2  21       67.28       75.35      9.67 o
   7   2  21      458.27      500.41     19.65 o
   8   2  21       64.90       54.29      4.58 o
   9   2  21        4.44       10.76      4.47 o
   1   3  21      743.42      773.91     23.16 o
   2   3  21        7.88        7.99      3.54 o
   3   3  21       29.39       23.46      3.79 o
   4   3  21      177.39      206.78      5.71 o
   5   3  21        0.24        5.71      3.97 o
   6   3  21      222.36      227.03      5.67 o
   7   3  21       97.67      120.61      4.48 o
   8   3  21      400.68      368.16     62.23 o
   0   4  21       55.20       50.55      5.53 o
   1   4  21      100.24       88.69      3.80 o
   2   4  21     1076.03     1107.98     17.39 o
   3   4  21      649.23      687.65     10.56 o
   4   4  21       16.58       12.54      4.40 o
   5   4  21     1433.25     1491.06     17.36 o
   6   4  21        7.08        7.31      7.80 o
   7   4  21     1209.97     1270.15     14.11 o
   1   5  21     2076.18     2060.63     32.72 o
   2   5  21       17.59       13.28      3.61 o
   3   5  21      945.31      992.95     17.57 o
   4   5  21      318.98      333.07     14.25 o
   5   5  21      317.61      313.19     10.10 o
   6   5  21      122.18      123.22     15.00 o
   7   5  21       35.47       22.58      4.64 o
   0   6  21      859.37      857.50     20.34 o
   1   6  21       12.36        5.09      4.33 o
   2   6  21       11.41       16.01      3.44 o
   3   6  21       20.73       15.89      3.39 o
   4   6  21      166.31      153.38      5.01 o
   5   6  21      806.08      834.75     35.08 o
   6   6  21       15.19       15.49      4.82 o
   1   7  21      678.90      661.95     27.35 o
   2   7  21       37.88       33.20      3.72 o
   3   7  21        3.77        5.10     10.05 o
   4   7  21       56.83       60.75      6.24 o
   5   7  21       11.21       27.23      4.40 o
   0   8  21       11.73        8.60      5.18 o
   1   8  21      337.14      330.40      9.01 o
   0   0  22     2565.58     2614.67     36.18 o
   1   0  22      110.48      111.88      8.41 o
   2   0  22       38.10       43.73      7.01 o
   3   0  22     3201.54     3118.58     41.69 o
   4   0  22       38.21       38.70      4.42 o
   5   0  22     2812.23     2948.32     39.91 o
   6   0  22      640.16      654.83     18.45 o
   7   0  22     3174.22     3386.94     38.15 o
   8   0  22      331.18      342.94     10.74 o
   9   0  22      847.79      842.84     13.37 o
   1   1  22     3930.89     3852.93     56.96 o
   2   1  22      515.36      537.33     15.42 o
   3   1  22     1536.81     1653.41     21.26 o
   4   1  22      328.49      345.57      8.05 o
   5   1  22       29.18       37.19      3.75 o
   6   1  22      136.57      144.94      6.25 o
   7   1  22      246.37      244.29      7.34 o
   8   1  22      154.51      167.09      5.10 o
   0   2  22        5.96       -0.86      4.59 o
   1   2  22      707.48      652.30     13.29 o
   2   2  22      155.04      173.43      5.69 o
   3   2  22      347.40      381.26      6.75 o
   4   2  22       84.79       83.98      3.50 o
   5   2  22     1877.72     1961.19     24.36 o
   6   2  22       60.77       65.23      3.77 o
   7   2  22      381.94      380.72      8.34 o
   8   2  22        0.07       -0.20      3.46 o
   1   3  22      430.92      382.22      8.80 o
   2   3  22     1319.44     1289.95     16.29 o
   3   3  22      111.54      105.72      4.29 o
   4   3  22       26.09       21.24      3.80 o
   5   3  22      464.44      490.74      9.87 o
   6   3  22       10.84       15.63      3.60 o
   7   3  22      126.79      120.52      4.53 o
   8   3  22      218.48      201.29      6.96 o
   0   4  22        1.78        1.51      4.48 o
   1   4  22      172.71      204.15      7.82 o
   2   4  22        4.08       -3.21      3.79 o
   3   4  22       12.62       11.18      3.53 o
   4   4  22       22.81       17.52      7.71 o
   5   4  22      109.70      102.60      4.90 o
   6   4  22       18.15       16.03      3.68 o
   7   4  22      813.05      779.92     15.49 o
   1   5  22      248.42      218.00      6.15 o
   2   5  22       94.04       86.10      4.99 o
   3   5  22        6.36        8.06      3.36 o
   4   5  22       81.49       84.75      3.98 o
   5   5  22        0.23        1.60      3.27 o
   6   5  22       73.05       67.64      3.56 o
   0   6  22     1080.09     1030.03     20.76 o
   1   6  22        5.33        4.59      3.98 o
   2   6  22        0.07        4.18      4.47 o
   3   6  22       72.33       76.81      5.01 o
   4   6  22        0.76       -0.81      4.72 o
   5   6  22      149.65      158.36      7.06 o
   1   7  22      336.44      349.67      7.14 o
   2   7  22      604.27      558.87     12.01 o
   3   7  22       61.46       52.30      3.90 o
   4   7  22        0.37       -0.04      4.92 o
   1   1  23      145.18      132.77      5.61 o
   2   1  23      129.75      107.52      6.58 o
   3   1  23      391.78      403.76      8.19 o
   4   1  23        0.21       -0.46      3.27 o
   5   1  23        5.44        4.56      6.28 o
   6   1  23      179.32      168.50     11.50 o
   7   1  23       15.74       11.20      3.62 o
   8   1  23        4.24        2.06      5.46 o
   0   2  23        1.64        8.45      4.49 o
   1   2  23       85.37       82.65      3.56 o
   2   2  23       24.76       28.06      4.17 o
   3   2  23       35.80       27.16      3.70 o
   4   2  23       19.38       18.87      3.69 o
   5   2  23      119.58      115.35      3.91 o
   6   2  23      149.47      149.23      6.31 o
   7   2  23      259.43      261.04     21.92 o
   8   2  23        0.38       -1.93      4.22 o
   1   3  23      424.87      458.57      9.75 o
   2   3  23       10.78       13.99      3.47 o
   3   3  23       22.32       23.81      3.89 o
   4   3  23      142.28      146.11     11.71 o
   5   3  23        7.14        4.37      4.14 o
   6   3  23      438.55      459.94      9.42 o
   7   3  23      106.65      106.36      5.42 o
   0   4  23     1277.51     1261.87     42.94 o
   1   4  23      270.01      274.29     11.55 o
   2   4  23      622.93      613.15     10.13 o
   3   4  23      627.72      642.33     10.96 o
   4   4  23      198.31      216.90      6.63 o
   5   4  23      110.41      106.40      4.69 o
   6   4  23        1.76        3.92      3.50 o
   1   5  23     1203.52     1195.85     16.65 o
   2   5  23       51.18       56.00      3.23 o
   3   5  23      761.94      690.31     10.41 o
   4   5  23       15.64        5.43      3.74 o
   5   5  23       80.20       63.52      3.50 o
   6   5  23     1348.85     1431.88     18.71 o
   0   6  23     2879.09     2860.93     31.89 o
   1   6  23       24.31       17.47      3.62 o
   2   6  23      215.32      204.61      5.72 o
   3   6  23      148.23      128.75      6.02 o
   4   6  23      259.04      256.19     18.45 o
   5   6  23      226.72      245.67      7.84 o
   1   7  23       92.99       86.92      4.76 o
   2   7  23      268.34      279.30      6.00 o
   0   0  24     4324.23     4367.84     45.08 o
   1   0  24      141.99      122.13      8.64 o
   2   0  24      199.20      192.94      9.48 o
   3   0  24     2479.49     2600.79     35.49 o
   4   0  24       19.86       30.55      4.12 o
   5   0  24        0.29       -5.88      5.90 o
   6   0  24      180.96      210.25      8.94 o
   7   0  24      146.08      158.21      6.95 o
   1   1  24      288.55      335.32      7.15 o
   2   1  24        1.89        6.10      4.91 o
   3   1  24        6.62        5.43      3.05 o
   4   1  24      164.89      159.25      6.52 o
   5   1  24      123.94      117.48      5.18 o
   6   1  24     2164.50     2194.56     53.16 o
   7   1  24      150.50      115.56      6.03 o
   0   2  24     2707.23     2659.84     28.62 o
   1   2  24       13.32       16.16      3.59 o
   2   2  24      880.47      933.92     18.93 o
   3   2  24        1.70        0.68      3.95 o
   4   2  24      309.99      300.51      5.17 o
   5   2  24      149.31      149.62      5.52 o
   6   2  24        6.84        6.84      9.50 o
   7   2  24       73.42       77.80      4.60 o
   1   3  24        9.21       10.72      3.31 o
   2   3  24       29.58       25.92      3.30 o
   3   3  24       68.96       65.37      3.47 o
   4   3  24       79.03       89.60      5.63 o
   5   3  24      104.22      114.19      6.97 o
   6   3  24      384.07      388.30     24.68 o
   7   3  24        5.75        6.64      4.31 o
   0   4  24       37.91       34.15      4.16 o
   1   4  24      271.31      255.44      6.25 o
   2   4  24      238.66      222.06      5.74 o
   3   4  24      399.69      360.53      8.00 o
   4   4  24        5.26        2.35      3.86 o
   5   4  24       50.59       52.53      8.26 o
   6   4  24       37.77       34.05      3.42 o
   1   5  24        1.68        0.94      5.57 o
   2   5  24      175.06      168.59      5.16 o
   3   5  24      107.59      113.36      9.29 o
   4   5  24       29.43       39.60      4.50 o
   5   5  24      119.25       97.03      3.95 o
   0   6  24       63.75       51.73      4.92 o
   1   6  24       27.58       26.32      3.34 o
   2   6  24       46.32       50.82      4.16 o
   3   6  24        9.17       13.26      4.52 o
   4   6  24      465.67      456.99     10.79 o
   1   1  25      317.66      340.61      7.36 o
   2   1  25       31.13       29.27      2.98 o
   3   1  25      942.77      920.81     10.98 o
   4   1  25      245.46      238.43      4.39 o
   5   1  25        3.98       -0.52      3.93 o
   6   1  25       12.49       16.14      6.32 o
   7   1  25      123.77      143.34      5.68 o
   0   2  25       17.66       27.97      4.24 o
   1   2  25      263.46      254.83      8.25 o
   2   2  25      138.65      129.48      4.61 o
   3   2  25       93.42       91.61      4.06 o
   4   2  25       64.13       56.81      3.35 o
   5   2  25      396.84      457.46     13.15 o
   6   2  25       30.89       32.11      4.58 o
   7   2  25      256.29      235.31      7.01 o
   1   3  25      455.27      446.69     10.86 o
   2   3  25       28.96       31.88      3.17 o
   3   3  25      168.22      177.15      5.28 o
   4   3  25      128.61      131.82     11.74 o
   5   3  25       19.71       18.17      3.60 o
   6   3  25       76.95       89.92      4.70 o
   0   4  25     1991.66     1962.23     27.43 o
   1   4  25       21.15       21.00      3.12 o
   2   4  25       21.71       20.24      3.03 o
   3   4  25       44.03       37.75      5.40 o
   4   4  25       19.09       19.79      3.48 o
   5   4  25      160.28      170.02      8.87 o
   1   5  25      573.04      582.52      9.40 o
   2   5  25      827.01      830.67     10.46 o
   3   5  25      965.31      955.12     13.70 o
   4   5  25      410.41      379.68      7.09 o
   0   6  25     2142.79     2224.81     22.44 o
   1   6  25      210.39      216.89      6.87 o
   0   0  26      383.79      404.76     11.75 o
   1   0  26        0.57       -5.71      6.93 o
   2   0  26      341.26      328.71      8.52 o
   3   0  26       74.73       70.80      3.11 o
   4   0  26     1207.64     1068.83     47.66 o
   5   0  26       15.86       19.42      5.44 o
   6   0  26     1170.82     1081.09     15.91 o
   1   1  26      802.80      847.00     10.82 o
   2   1  26       23.62       19.17      3.13 o
   3   1  26     1080.73     1062.90      9.26 o
   4   1  26      458.60      397.62      4.80 o
   5   1  26       69.88       92.06     15.30 o
   6   1  26      103.30      102.29      5.07 o
   0   2  26      399.17      364.15      8.90 o
   1   2  26      124.76      109.84      4.12 o
   2   2  26      150.54      144.42      5.39 o
   3   2  26      444.01      434.41      8.84 o
   4   2  26       74.39       70.70     14.41 o
   5   2  26      248.08      266.71      9.02 o
   6   2  26       23.96       19.83      4.34 o
   1   3  26     1422.61     1356.82     13.14 o
   2   3  26        0.11       -2.67      2.99 o
   3   3  26      265.49      242.99      8.09 o
   4   3  26       72.82       62.86      3.47 o
   5   3  26       11.22       11.19      4.60 o
   0   4  26      317.69      329.04     10.55 o
   1   4  26        2.37       -0.26      3.37 o
   2   4  26      229.06      226.46      6.64 o
   3   4  26       10.48       10.21      3.23 o
   4   4  26        3.75        3.64      4.32 o
   1   5  26        8.87       11.72      3.24 o
   2   5  26       13.99       18.37      4.23 o
   1   1  27      284.44      280.80      6.27 o
   2   1  27        1.85        2.81      2.47 o
   3   1  27      156.53      136.14      2.98 o
   4   1  27       79.39       66.41      4.94 o
   5   1  27        2.57        0.98      4.46 o
   0   2  27      715.47      679.05     15.22 o
   1   2  27       59.44       64.87      2.92 o
   2   2  27      159.39      163.59      6.22 o
   3   2  27       49.00       38.46      2.67 o
   4   2  27       77.81       77.12      4.63 o
   5   2  27      167.48      153.68      5.98 o
   1   3  27      236.75      239.55      6.26 o
   2   3  27       17.98       21.12      2.86 o
   3   3  27       49.98       48.97      3.44 o
   4   3  27      201.10      209.29      7.29 o
   0   4  27      623.88      687.34     13.50 o
   1   4  27       31.47       30.42      3.21 o
   2   4  27      280.54      267.02      7.73 o
   0   0  28      134.98      147.49      6.81 o
   1   0  28     1972.36     1985.29     17.04 o
   2   0  28       43.11       40.18      3.50 o
   3   0  28      267.45      242.86      4.93 o
   1   1  28      488.05      501.93      6.92 o
   2   1  28        6.30        8.11      2.14 o
   3   1  28      100.65       89.63      2.61 o
   4   1  28      238.50      202.12      6.55 o
   0   2  28      394.75      384.73     10.24 o
   1   2  28      120.25      111.83      4.01 o
   2   2  28     1221.67     1176.03     10.63 o
   3   2  28       43.79       32.85      4.78 o
   4   2  28       43.63       46.51      4.46 o
   1   3  28        0.20       -1.14      3.18 o
   2   3  28       43.02       35.67      4.23 o
   3   3  28       44.33       54.82      4.51 o
   1   1  29      369.15      357.02      5.12 o
   0   2  29       30.07       33.45      2.88 o
   1   2  29        2.28       -0.39      2.81 o
 
